# Supplementary material for: Analysis of the relationship between the KRAS G12V oncogene and the Hippo effector YAP1 in embryonal rhabdomyosarcoma
Source: Sci Rep. 2018 Oct 23;8:15674. doi: 10.1038/s41598-018-33852-7 (PMC6199242; doi:10.1038/s41598-018-33852-7)
Supplement: Supplementary file 3 — Supplementary dataset [file 41598_2018_33852_MOESM3_ESM.xlsx]

## Sheet: 2 Overlap up
YAP-ERMS > 5-fold	KRAS-RMS > 12-fold	Overlap YAP/KRAS-up	Comments	Unique YAP up targets	Unique KRAS up targets	YAP/KRAS-up & Gentles et al (2015) top 100	YAP/KRAS-up & Lawrence et al (2014) cancer genes
40057	1110038B12Rik	2810417h13rik		40057	1110038b12rik	anln	ccnd1
2810417H13Rik	1200003I10Rik /// 1200015M12Rik /// A130040M12Rik	4930503l19rik		5430427o19rik	1200003i10rik /// 1200015m12rik /// a130040m12rik	ccna2	runx1
2810417H13Rik	1200015M12Rik /// A130040M12Rik	aa467197		5730471h19rik	1200015m12rik /// a130040m12rik	cdc20
4930503L19Rik	1700047I17Rik2 /// Fam177a /// LOC100503822	abhd2		6330407a03rik	1700047i17rik2 /// fam177a /// loc100503822	cdt1
5430427O19Rik	1810055G02Rik	actn1		a630033h20rik	1810055g02rik	cenpa
5730471H19Rik	2610002J02Rik	adam19		abcc3	2610002j02rik	cenpe
6330407A03Rik	2610002J02Rik	adam8		abracl///abracl	2610203c20rik	cep55
A630033H20Rik	2610203C20Rik	ai504432		acer3	2900001g08rik	cks2
AA467197	2810417H13Rik	akr1b8		acp5	5031425e22rik	plk4
Abcc3	2810417H13Rik	aldh18a1		acpp	5430416n02rik	prc1
Abhd2	2900001G08Rik	anln		acsl5	aars /// exosc6	rrm2
Abracl///Abracl	4930503L19Rik	apaf1		adamts14	abracl /// gm6314	smc4
Acer3	5031425E22Rik	asns		adamts4	acsl4	spc25
Acp5	5430416N02Rik	b4galt6		adamts6	adcy7	sqle
Acpp	AA467197	baiap2l1		adap2	adm	top2a
Acsl5	Aars /// Exosc6	basp1		adgre1	agpat4
Actn1	Abhd2	bcat1		adgrl2	ahnak2 /// loc101055828
Adam19	Abracl /// Gm6314	bora		adgrl3	alcam
Adam8	Acsl4	c330027c09rik		ahnak2	ano1
Adamts14	Acsl4	cald1		aif1	anxa4
Adamts4	Actn1	capg		aif1l	ap3s2
Adamts6	Adam19	car13		aim1	apln
Adap2	Adam8	casp6		ajuba	apobr
Adgre1	Adcy7	ccna2		aldh3b1	arf6
Adgrl2	Adm	ccnd1		alox5	arhgap1
Adgrl3	Adm	cd109		amigo2	arhgap39
Ahnak2	Agpat4	cd44		ankrd1	arid4b
AI504432	Ahnak2 /// LOC101055828	cdc20		anxa1	arl4c
Aif1	AI504432	cdh11		anxa2	armcx2
Aif1l	Akr1b8	cdh2		aoah///aoah	arntl2
Aim1	Alcam	cdk6		ap1s3	atg9b
Ajuba	Alcam	cdt1		apbb1ip	atp8b2
Akr1b8	Alcam	cenpa		apobec1	b3gnt5
Aldh18a1	Aldh18a1	cenpe		apobec3	baz1a /// loc100048557
Aldh3b1	Aldh18a1	cep192		apol9a///apol9b	bc005512 /// f630007l15rik /// gm6958 /// loc215866
Alox5	Anln	cep55		arhgap11a	bcl3
Amigo2	Ano1	cers6		arhgap22	bcl6b
Ankrd1	Anxa4	ckap4		arhgdib	bdnf
Anln	Anxa4	cks1b		arsb	bhlhe22
Anxa1	Ap3s2	cks2		asf1b	bmp2
Anxa2	Apaf1	clcn5		aspm	bok
Aoah///Aoah	Apln	clic1		atad2	btbd11
Ap1s3	Apobr	cnn2		atp10a	btc
Apaf1	Arf6	cnn3		atp6v0d2	btg1
Apbb1ip	Arhgap1	col18a1		aurkb	btg3 /// gm7334
Apobec1	Arhgap39	col8a1		b4galnt1	c230081a13rik
Apobec3	Arid4b	crabp1		baiap2	calcb
Apol9a///Apol9b	Arl4c	cstb		bard1	cand1
Apol9a///Apol9b	Armcx2	cyp51		bcl2a1c	cap1
Arhgap11a	Armcx2	d17h6s56e-5		bcl2a1d///bcl2a1c///bcl2a1b///bcl2a1a	car9
Arhgap22	Armcx2	dap		bid	carhsp1
Arhgdib	Arntl2	dbf4		bin2	cask
Arsb	Asns	dclk1		birc5	casp3
Asf1b	Asns	dock5		bmp4	ccbe1
Asns	Atg9b	dock7		brca1	ccdc109b
Aspm	Atp8b2	dok1		brinp3	ccnd2
Atad2	B3gnt5	dpysl3		brip1	cd276
Atp10a	B4galt6	dusp4		brip1os	cda
Atp6v0d2	B4galt6	edil3		bst2	cdca4
Aurkb	Baiap2l1	efemp2		bub1	cdca8
B4galnt1	Basp1	emp3		bub1b	cdh1
B4galt6	Baz1a /// LOC100048557	eps8		c1qa	cdk17
Baiap2	Baz1a /// LOC100048557	fam129b		c1qb	cdk4 /// loc640611
Baiap2l1	BC005512 /// F630007L15Rik /// Gm6958 /// LOC215866	farp1		c1qc	cdk5r1
Bard1	Bcat1	fblim1		c1qtnf3	cdkn1a
Basp1	Bcl3	fkbp10		c2	cdkn2b
Bcat1	Bcl6b	flnb		c3ar1	cdyl2
Bcl2a1c	Bdnf	frk		c5ar1	cenpt
Bcl2a1d///Bcl2a1c///Bcl2a1b///Bcl2a1a	Bdnf	frrs1		car5b	cenpw
Bid	Bhlhe22	fscn1		casc5	cep164
Bin2	Bmp2	gcnt1		casp1	chd4
Birc5	Bok	glipr1		casp4	chic1
Bmp4	Bora	gpr137b		casp8	chml
Bora	Btbd11	gpr137b-ps		ccdc141	chn1
Brca1	Btbd11	gprc5a		ccdc88a	chrna1
Brinp3	Btc	has2		ccl12	chsy1
Brip1	Btg1	hells		ccl2	cib1
Brip1os	Btg3 /// Gm7334	hmga2		ccl3	cklf
Bst2	C230081A13Rik	hmgb2		ccl5	clcf1
Bub1	C230081A13Rik	hmgcr		ccl7	cmtm3
Bub1b	C330027C09Rik	igf2bp2		ccl8	cnr1
C1qa	Calcb	il13ra1		ccnb1	coro1c
C1qb	Cald1	il33		ccnb2	cotl1
C1qc	Cand1	kcnn4		ccne1	cpt1c
C1qtnf3	Cap1	klhdc8a		ccnf	creb3l2
C2	Capg	krt8		ccr1	csgalnact1
C330027C09Rik	Capg	ldlr		ccr5	csn3
C3ar1	Car13	lgals3		cd14	csnk1g3
C5ar1	Car9	loxl3		cd180	csrp2
Cald1	Carhsp1	lxn		cd300c2	cthrc1
Capg	Cask	marcksl1		cd33	cttn
Car13	Casp3	mbnl3		cd4	cttnbp2nl
Car5b	Casp6	mcm4		cd48	cul7
Casc5	Ccbe1	mcm6		cd52	cxcl1
Casp1	Ccdc109b	me2		cd53	cxcl2
Casp4	Ccna2	mela		cd68	cyba
Casp6	Ccnd1	mgat5		cd69	cyp11a1
Casp8	Ccnd1	mmp14		cd72	cyp3a11 /// loc100046650 /// prelid1
Ccdc141	Ccnd1	mrc2		cd82	cyr61
Ccdc141	Ccnd2	msln		cd84	d15ertd621e
Ccdc141	Ccnd2	mthfd1l		cd86	dbn1
Ccdc141	Cd109	myc		cdc42ep5	ddx21
Ccdc88a	Cd276	myh9		cdca2	dennd2a
Ccl12	Cd44	myo5a		cdca7l	dip2a
Ccl2	Cd44	ncam1		cdk1	disp2
Ccl3	Cda	nfkbie		cdk14	dlg3
Ccl5	Cdc20	ngfrap1		cdk2	dlg5
Ccl7	Cdca4	nop58		cdkn2a	dmp1
Ccl8	Cdca8	pbk		cenpf	dnajb1
Ccna2	Cdh1	pdia4		cenpk	dnmt1
Ccnb1	Cdh11	pgam1		cenpn	dos
Ccnb1	Cdh2	pgm1		cers5	dusp2
Ccnb1	Cdh2	phgdh		cfap69	edem1
Ccnb2	Cdk17	pi4k2b		ch25h	ednra
Ccnd1	Cdk4 /// LOC640611	plau		chaf1b	efhd2
Ccne1	Cdk5r1	plk4		chek1	egr2
Ccnf	Cdk6	plod2		chrnd	egr3
Ccr1	Cdkn1a	plscr1		chrng	elk3
Ccr5	Cdkn1a	plxnb2		chst11	elovl1
Cd109	Cdkn2b	pola1		cit	enc1
Cd14	Cdt1	prc1		ckap2	enox1
Cd180	Cdyl2	prdx4		ckap2l	ereg
Cd300c2	Cenpa	prim2		clca3a1	ero1l
Cd33	Cenpe	prkcb		clca3a2	errfi1
Cd4	Cenpt	ptges		clec12a	esd /// gm2904
Cd44	Cenpw	ptgs2		clec4a1	etv1 /// gm5454
Cd48	Cep164	ptk2b		clec4a2///clec4a2	evi2a
Cd52	Cep192	rab31		clec4a3	evl
Cd53	Cep55	rab34		clec4n	ezr
Cd68	Cers6	rai14		clec5a	f2rl1
Cd69	Chd4	rbbp8		clec7a	faim
Cd72	Chic1	rcn1		cmpk2	fam107b
Cd82	Chml	rgs19		col12a1	fam149a
Cd84	Chn1	ripk3		col5a2	fam171a1
Cd86	Chrna1	rrm2		coro1a	far1
Cdc20	Chsy1	runx1		cpa4	fdps
Cdc42ep5	Cib1	sec24d		cpm	fez1
Cdca2	Ckap4	sema3a		crabp2	fkbp11
Cdca7l	Cklf	sema3e		creb3l1	fn1
Cdh11	Cklf	sema7a		crtap	fndc3a
Cdh2	Cks1b	sgpl1		csf1	fosb
Cdk1	Cks1b	skp2		csf1r	frmd4a
Cdk14	Cks2	slc25a24		ctsg	gak
Cdk2	Cks2	slc39a6		ctsh	gal
Cdk6	Clcf1	smc2		ctsk	galk1
Cdkn2a	Clcn5	smc4		ctss	galk2
Cdt1	Clic1	smim3		cx3cr1	galns
Cenpa	Cmtm3	soat1		cxcl10	gas2l1
Cenpe	Cnn2	spc25		cxcl13	gch1
Cenpf	Cnn3	sqle		cxcl16	gem
Cenpk	Cnr1	stambpl1		cybb	gfod1
Cenpn	Col18a1	steap1		cysltr1	gfpt1
Cep192	Col18a1	steap2		cyth4	gjc1
Cep192	Col8a1	stmn1		dab2	glb1
Cep192	Coro1c	tes		dctd	gm10052 /// gm5803 /// hnrnpa1
Cep55	Cotl1	tiam2		ddias	gm11223 /// stmn1
Cers5	Cotl1	timp1		ddx3y	gm14005
Cers6	Cotl1	tmem173		ddx58	gm3470 /// rbpms2
Cfap69	Cpt1c	tmsb10		ddx60	gm6682 /// tuba1c
Ch25h	Crabp1	tnnt2		dennd4a	gm6756 /// phgdh
Chaf1b	Creb3l2	tns3		depdc1a	gmpr2
Chek1	Csgalnact1	top2a		dhcr24	gnb1
Chrnd	Csgalnact1	tor4a		dhx57	gpr126
Chrng	Csn3	tpbg		dhx58	gpr137b /// gpr137b-ps
Chst11	Csnk1g3	trim59		diaph3	gprc5b
Cit	Csrp2	tubb2a		disp1	gpsm2
Ckap2	Cstb	tubb2b		dlgap5	greb1
Ckap2l	Cthrc1	tubb6		dock2	grem1
Ckap4	Cttn	uhrf1		dock8	gstcd
Cks1b	Cttn	upp1		dpy19l1	gtl3
Cks2	Cttn	vcan		dse	h3f3b
Cks2	Cttnbp2nl	wisp1		dtl	hilpda
Clca3a1	Cul7	zdhhc20		duxbl2///duxbl1	hist1h2ab /// hist1h2ac /// hist1h2ad /// hist1h2ae /// hist1h2ag /// hist1h2ah /// hist1h2ai /// hist1h2an /// hist1h2ao /// hist1h2ap
Clca3a2	Cxcl1	zswim6		dynap	hk1
Clcn5	Cxcl2			dzip3	hmga1 /// hmga1-rs1
Clec12a	Cyba			e2f8	hmgcs1
Clec4a1	Cyp11a1			ect2	hmgn3
Clec4a2///Clec4a2	Cyp3a11 /// LOC100046650 /// Prelid1			efemp1	hn1l
Clec4a3	Cyp51			efna5	hoxa3
Clec4n	Cyr61			efnb2	hpcal1
Clec5a	D15Ertd621e			eif2ak2	hsd17b7
Clec7a	D17H6S56E-5			eif2s3y	hspa1a
Clic1	Dap			emb	hspa1b
Cmpk2	Dap			entpd7	hspa4l
Cnn2	Dbf4			epb41l3	ier3
Cnn3	Dbn1			epb41l4a	ifitm1
Col12a1	Dclk1			epha2	igfbp3
Col18a1	Ddx21			epsti1	il1rap
Col5a2	Dennd2a			esco2	il4ra
Col8a1	Dip2a			ext1	inf2
Coro1a	Disp2			f2r	inhba
Cpa4	Dlg3			f630028o10rik	inpp5f
Cpm	Dlg5			faap24	ints6
Crabp1	Dmp1			fads1	iqgap1
Crabp2	Dmp1			fads2	itga6
Creb3l1	Dnajb1			fads3	itga8
Crtap	Dnajb1			fah	itgb3
Csf1	Dnmt1			fam105a	itprip
Csf1r	Dock5			fam111a	junb
Cstb	Dock7			fam114a1	katnbl1
Ctsg	Dok1			fam206a	kdelc1
Ctsh	Dos			fam60a	kdelr2
Ctsk	Dpysl3			fam64a	klf16
Ctss	Dpysl3			fam91a1	klf4
Cx3cr1	Dusp2			farsb	klf6
Cxcl10	Dusp4			fat1	klhl1
Cxcl13	Edem1			fbxo5	krt18
Cxcl16	Edem1			fcer1g	lamb1
Cybb	Edil3			fcgr1///fcgr1	lasp1
Cyp51	Ednra			fcgr4	lbh
Cysltr1	Efemp2			fcrls	leprel4
Cyth4	Efhd2			fignl1	lgi2
D17H6S56E-5	Efhd2			flna	lif
Dab2	Egr2			fmn1	lima1
Dap	Egr2			fnbp1l	limd2 /// loc632329
Dbf4	Egr3			fosl1	lin7c
Dclk1	Elk3			foxf1	lmna
Dctd	Elovl1			foxm1	loc100046650 /// prelid1
Ddias	Elovl1			frmpd1	loc100047252 /// psat1
Ddx3y	Elovl1			fstl3	loc100047518 /// tax1bp3
Ddx58	Emp3			fyb	loc101055684 /// specc1
Ddx60	Enc1			fzd2	lphn3
Dennd4a	Enox1			g2e3	lrp12
Dennd4a	Eps8			g930009f23rik	lrrfip1
Dennd4a	Eps8			galm	lrrk2
Depdc1a	Eps8			galnt7	map1b
Depdc1a	Ereg			gas2l3	map4k4
Dhcr24	Ero1l			gata3	mapk6
Dhx57	Ero1l			gatm	matn2
Dhx58	Ero1l			gbp2///gbp2b	megf10
Diaph3	Errfi1			gemin6	mex3a
Disp1	Errfi1			gfra2	mex3b
Dlgap5	Esd /// Gm2904			ggta1	mfap3l
Dock2	Etv1 /// Gm5454			gja1	mgst2
Dock5	Evi2a			gjb3	micall2
Dock7	Evl			gjb4	mpzl1
Dock8	Ezr			gli3	mras
Dok1	F2rl1			gm12250	msn
Dpy19l1	Faim			gm15448///gm10693///pirb///pira7///pira6///pira4///lilra6///pira2///pira11///pira1	mtap
Dpysl3	Fam107b			gm15753///sp110	mthfr
Dse	Fam129b			gm15772///rpl26	mtpn
Dtl	Fam149a			gm21975///evi2b///evi2a	mtss1
Dusp4	Fam171a1			gm2411///cldn34c4///cldn34c1	mxra7
Duxbl2///Duxbl1	Far1			gm4951	myef2
Dynap	Farp1			gm5150	myo1b
Dzip3	Fblim1			gm5424///ass1	myo9b
E2f8	Fdps			gm5766///rpl7a	nab2
Ect2	Fez1			gm6133///rpl17///hk1	nbea
Edil3	Fkbp10			gm6377	ncs1
Efemp1	Fkbp11			gm6756///phgdh	neto2
Efemp2	Flnb			gm7334///btg3	nfkbiz
Efna5	Fn1			gm8624///rps23	nid1
Efnb2	Fndc3a			gpr176	nipsnap3b
Eif2ak2	Fosb			gpr183	nmt2
Eif2s3y	Frk			gpr65	npnt
Emb	Frmd4a			gpx8	nptx1
Emp3	Frrs1			gria3	nr2f1
Entpd7	Fscn1			grn	nr4a2
Epb41l3	Gak			gsap	nrn1
Epb41l4a	Gal			gtse1	nsmce2
Epha2	Galk1			gusb	nt5e
Eps8	Galk2			gzmb	oaf
Epsti1	Galns			gzmc	obfc1
Esco2	Gas2l1			gzmd	otub1
Ext1	Gch1			gzme	pacs1
F2r	Gcnt1			gzmf	pafah1b3
F630028O10Rik	Gem			gzmg	papss1
Faap24	Gfod1			h2-q4	pcdh19
Fads1	Gfpt1			h2-q6///h2-q8	pcdh7
Fads2	Gjc1			h2afy2	pcdh8
Fads3	Glb1			hacd2	pdlim4
Fah	Glipr1			hacd4	pdlim5
Fam105a	Gm10052 /// Gm5803 /// Hnrnpa1			havcr2	pdlim7
Fam111a	Gm11223 /// Stmn1			hck	pdpn
Fam114a1	Gm14005			hcls1	pfkp
Fam129b	Gm3470 /// Rbpms2			herc6	phf16
Fam206a	Gm6682 /// Tuba1c			hexb	phlda1
Fam60a	Gm6756 /// Phgdh			hgf	piga
Fam64a	Gmpr2			hhat	pitpnm1
Fam91a1	Gnb1			hist1h1a	pkp2
Farp1	Gpr126			hist1h1b	plat
Farsb	Gpr137b			hist1h2ab	plek2
Fat1	Gpr137b			hist1h2ak	pmaip1
Fblim1	Gpr137b /// Gpr137b-ps			hist1h2al///hist1h2ao///hist2h2ab///hist2h2aa2///hist1h2ai///hist2h2ac///hist1h2af///hist1h2ab///hist1h2ap///hist1h2an///hist1h2ak///hist1h2ah///hist1h2ag///hist1h2ae///hist1h2ad///hist1h2ac///h2afx///hist2h2aa1///hist1h3d	pold3
Fbxo5	Gpr137b /// Gpr137b-ps			hist1h2al///hist1h2ao///hist2h2ab///hist2h2aa2///hist1h2ai///hist2h2ac///hist1h2af///hist1h2ab///hist1h2ap///hist1h2an///hist1h2ak///hist1h2ah///hist1h2ag///hist1h2ae///hist1h2ad///hist1h2ac///hist1h2aa///hist3h2a///h2afj///h2afx///hist2h2aa1///hist1h3d	ppap2c
Fcer1g	Gpr137b-ps			hist1h2bb	ppp1r13l
Fcgr1///Fcgr1	Gprc5a			hist1h2bm	ppp1r18
Fcgr4	Gprc5b			hist1h2br///hist1h2bq///hist1h2bp///hist1h2bn///hist1h2bm///hist1h2bl///hist1h2bk///hist1h2bj///hist1h2bh///hist1h2bg///hist1h2bf///hist1h2be///hist1h2bb///hist1h2ba///hist1h2bc	prelid1
Fcrls	Gpsm2			hist1h2br///hist1h2bq///hist1h2bp///hist1h2bn///hist1h2bm///hist1h2bl///hist1h2bk///hist1h2bj///hist1h2bh///hist1h2bg///hist1h2bf///hist1h2be///hist1h2bb///hist1h2bc	prelid2
Fignl1	Greb1			hist1h3a///hist2h3b///hist1h3i///hist1h3h///hist1h3e///hist1h3b///hist1h3d///hist1h3c///hist1h3f///hist1h3g///hist2h3c2///hist2h3c1///hist1h3d	prkar1b
Fkbp10	Grem1			hist1h4f	prkg2
Flna	Gstcd			hist2h2bb	prmt2
Flnb	Gtl3			hmmr	ptchd1
Fmn1	H3f3b			hoxc12	ptgr1
Fnbp1l	Has2			hoxc8	ptgs1
Fosl1	Has2			hpgds	pthlh
Foxf1	Hells			hs6st2	ptpn13
Foxf1	Hilpda			hsd17b12	ptpn9
Foxm1	Hist1h2ab /// Hist1h2ac /// Hist1h2ad /// Hist1h2ae /// Hist1h2ag /// Hist1h2ah /// Hist1h2ai /// Hist1h2an /// Hist1h2ao /// Hist1h2ap			hsp90aa1	ptprg
Frk	Hk1			i830077j02rik	pvr
Frmpd1	Hmga1 /// Hmga1-rs1			id2	pvrl3
Frrs1	Hmga2			ifi27l2a	pvt1
Fscn1	Hmga2			ifi30	pxdc1
Fstl3	Hmgb2			ifi44	qpct
Fyb	Hmgcr			ifih1	rab4b
Fzd2	Hmgcs1			ifit1	rad54l
G2e3	Hmgn3			ifit2	rap2b
G930009F23Rik	Hmgn3			ifit3	rasa1
Galm	Hn1l			ifnar2	rasa2
Galnt7	Hoxa3			igsf6	rbp1
Gas2l3	Hpcal1			il10ra	rcc2
Gata3	Hsd17b7			il1r1	rdh11
Gatm	Hspa1a			il2rg	reep3
Gbp2///Gbp2b	Hspa1b			il7r	rfc3
Gcnt1	Hspa1b			inpp5d	rgs16
Gemin6	Hspa1b			irf1///irf1	rhoc
Gemin6	Hspa4l			irf7	rin1
Gfra2	Ier3			irgm1	rnf24
Ggta1	Ifitm1			irs1	rnf26
Gja1	Igf2bp2			isg20	rock1
Gjb3	Igf2bp2			itga3	rpl14
Gjb4	Igfbp3			itga5	rpl37a
Gli3	Il13ra1			itgam	rps19bp1
Glipr1	Il13ra1			itgax	rrbp1
Gm12250	Il1rap			itgb2	runx2
Gm15448///Gm10693///Pirb///Pira7///Pira6///Pira4///Lilra6///Pira2///Pira11///Pira1	Il1rap			itgb4	s100pbp
Gm15753///Sp110	Il33			kcnk5	s1pr3
Gm15772///Rpl26	Il4ra			kdelr3	sapcd1
Gm21975///Evi2b///Evi2a	Inf2			kif11	sc4mol
Gm2411///Cldn34c4///Cldn34c1	Inhba			kif15	scn9a
Gm4951	Inpp5f			kif18b	sdc1
Gm5150	Ints6			kif20a	sdc2
Gm5424///Ass1	Iqgap1			kif20b	sec11c
Gm5766///Rpl7a	Itga6			kif22	sec61a1
Gm6133///Rpl17///Hk1	Itga8			kif23	seh1l
Gm6377	Itgb3			kif26b	sema4b
Gm6756///Phgdh	Itprip			kif2c	serf1
Gm7334///Btg3	Junb			kif4	serpinb2
Gm8624///Rps23	Katnbl1			kirrel	sestd1
Gpr137b	Kcnn4			klra14-ps///klra21///klra9///klra8///klra3///klra10	sgms2
Gpr137b-ps	Kdelc1			knstrn	sh3bgrl2
Gpr176	Kdelr2			lacc1	sh3bgrl3
Gpr183	Klf16			lair1	sh3pxd2b
Gpr65	Klf4			laptm5	shcbp1
Gprc5a	Klf6			lat2	siah2
Gpx8	Klf6			layn	sipa1l3
Gria3	Klhdc8a			lcp1	slc20a1
Grn	Klhl1			lcp2	slc2a1
Gsap	Krt18			lgals3bp	slc2a3
Gtse1	Krt8			lgals9	slc4a7
Gusb	Lamb1			lgmn	slc5a3
Gzmb	Lamb1			lhfpl2	slc7a1
Gzmc	Lasp1			lilr4b	slco2a1
Gzmd	Lasp1			lilrb4a	slk
Gzme	Lbh			lipg	smad5
Gzmf	Ldlr			loc100038947///sirpb1b///sirpb1a	smarcc1
Gzmg	Leprel4			loc101055758///loc100041903///gm2666///gm7609///csprs	smg1
H2afy2	Lgals3			loc101055758///loc101055663///loc671917///gm7609///sp100	snai2
H2-Q4	Lgi2			loc102638047///loc101055672///loc100041057///loc664787///gm15753///c130026i21rik///sp140///a530032d15rik///sp110	socs5
H2-Q6///H2-Q8	Lif			loc102639044///npm1	sorcs2
Hacd2	Lima1			loc102640295///gm8580///gm10548///gm13213///4931440p22rik///rpl29	sox11
Hacd2	Lima1			lox	sox9
Hacd4	Lima1			loxl4	spata6
Has2	Limd2 /// LOC632329			lpcat2	spg21
Havcr2	Lin7c			lpcat4	spred1
Hck	Lmna			lpxn	srd5a3
Hcls1	LOC100046650 /// Prelid1			lrp2	sri
Hells	LOC100047252 /// Psat1			lrrc17	srm
Herc6	LOC100047252 /// Psat1			lrrk1	st6gal1
Hexb	LOC100047518 /// Tax1bp3			lrrn1	stac2
Hgf	LOC101055684 /// Specc1			lss	star
Hhat	LOC101055684 /// Specc1			ltbp1	stmn2
Hist1h1a	Loxl3			ltc4s	suv39h1
Hist1h1b	Lphn3			lurap1l	syne3
Hist1h2ab	Lrp12			ly75	synpo
Hist1h2ak	Lrrfip1			ly86	taf1d
Hist1h2al///Hist1h2ao///Hist2h2ab///Hist2h2aa2///Hist1h2ai///Hist2h2ac///Hist1h2af///Hist1h2ab///Hist1h2ap///Hist1h2an///Hist1h2ak///Hist1h2ah///Hist1h2ag///Hist1h2ae///Hist1h2ad///Hist1h2ac///H2afx///Hist2h2aa1///Hist1h3d	Lrrk2			ly96	tagln2
Hist1h2al///Hist1h2ao///Hist2h2ab///Hist2h2aa2///Hist1h2ai///Hist2h2ac///Hist1h2af///Hist1h2ab///Hist1h2ap///Hist1h2an///Hist1h2ak///Hist1h2ah///Hist1h2ag///Hist1h2ae///Hist1h2ad///Hist1h2ac///Hist1h2aa///Hist3h2a///H2afj///H2afx///Hist2h2aa1///Hist1h3d	Lxn			lyn	tceal8
Hist1h2al///Hist1h2ao///Hist2h2ab///Hist2h2aa2///Hist1h2ai///Hist2h2ac///Hist1h2af///Hist1h2ab///Hist1h2ap///Hist1h2an///Hist1h2ak///Hist1h2ah///Hist1h2ag///Hist1h2ae///Hist1h2ad///Hist1h2ac///Hist1h2aa///Hist3h2a///H2afj///H2afx///Hist2h2aa1///Hist1h3d	Map1b			mad2l1	tcf3
Hist1h2bb	Map4k4			maged1	tfpi2
Hist1h2bm	Mapk6			magohb	tgfa
Hist1h2br///Hist1h2bq///Hist1h2bp///Hist1h2bn///Hist1h2bm///Hist1h2bl///Hist1h2bk///Hist1h2bj///Hist1h2bh///Hist1h2bg///Hist1h2bf///Hist1h2be///Hist1h2bb///Hist1h2ba///Hist1h2bc	Marcksl1			man1c1	tgfb1i1
Hist1h2br///Hist1h2bq///Hist1h2bp///Hist1h2bn///Hist1h2bm///Hist1h2bl///Hist1h2bk///Hist1h2bj///Hist1h2bh///Hist1h2bg///Hist1h2bf///Hist1h2be///Hist1h2bb///Hist1h2ba///Hist1h2bc	Matn2			march11	tgif1
Hist1h2br///Hist1h2bq///Hist1h2bp///Hist1h2bn///Hist1h2bm///Hist1h2bl///Hist1h2bk///Hist1h2bj///Hist1h2bh///Hist1h2bg///Hist1h2bf///Hist1h2be///Hist1h2bb///Hist1h2bc	Mbnl3			masp1	tlx1
Hist1h3a///Hist2h3b///Hist1h3i///Hist1h3h///Hist1h3e///Hist1h3b///Hist1h3d///Hist1h3c///Hist1h3f///Hist1h3g///Hist2h3c2///Hist2h3c1///Hist1h3d	Mcm4			mastl	tmeff1
Hist1h3a///Hist2h3b///Hist1h3i///Hist1h3h///Hist1h3e///Hist1h3b///Hist1h3d///Hist1h3c///Hist1h3f///Hist1h3g///Hist2h3c2///Hist2h3c1///Hist1h3d	Mcm6			mboat2	tmem108
Hist1h3a///Hist2h3b///Hist1h3i///Hist1h3h///Hist1h3e///Hist1h3b///Hist1h3d///Hist1h3c///Hist1h3f///Hist1h3g///Hist2h3c2///Hist2h3c1///Hist1h3d	Mcm6			mcm3	tmem181a /// tmem181b-ps /// tmem181c-ps
Hist1h3a///Hist2h3b///Hist1h3i///Hist1h3h///Hist1h3e///Hist1h3b///Hist1h3d///Hist1h3c///Hist1h3f///Hist1h3g///Hist2h3c2///Hist2h3c1///Hist1h3d	Me2			mcm5	tmem183a
Hist1h3a///Hist2h3b///Hist1h3i///Hist1h3h///Hist1h3e///Hist1h3b///Hist1h3d///Hist1h3c///Hist1h3f///Hist1h3g///Hist2h3c2///Hist2h3c1///Hist1h3d	Megf10			mcm7	tmem47
Hist1h4f	Mela			mcpt2	tmod3
Hist2h2bb	Mex3a			mdm2	tnc
Hmga2	Mex3b			mela///kcnma1	tnfaip3
Hmgb2	Mfap3l			mest	topbp1
Hmgcr	Mgat5			mfsd2a	tpm1
Hmmr	Mgst2			mfsd9	tpm3
Hoxc12	Micall2			milr1	tpm4
Hoxc8	Mmp14			mir703///eef1a1///d630045j12rik///eef1a1	tram1l1
Hpgds	Mpzl1			mis18bp1	trappc6a
Hs6st2	Mpzl1			mitd1	trip13
Hsd17b12	Mras			mki67	ttc12
Hsp90aa1	Mrc2			mlkl	ttll12
I830077J02Rik	Msln			mme	tubb2a-ps2
Id2	Msn			mmp23	tubb5
Ifi27l2a	Mtap			mmp9	tusc3
Ifi30	Mtap			mnda///ifi204	tyro3
Ifi44	Mthfd1l			mpeg1	ubash3b
Ifih1	Mthfr			mrpl44	ube2c
Ifit1	Mtpn			ms4a4a	uck2
Ifit2	Mtpn			ms4a4c	unc5b
Ifit3	Mtss1			ms4a6b	vasn
Ifnar2	Mxra7			ms4a6c	vat1
Igf2bp2	Myc			ms4a6d	vegfc
Igsf6	Myef2			ms4a7	wasf1
Il10ra	Myh9			msmo1	ydjc
Il13ra1	Myh9			msr1	ywhaq
Il1r1	Myo1b			mtbp	zc3hav1l
Il2rg	Myo1b			mthfd2	zfand2a
Il33	Myo5a			mx1	zfp800
Il7r	Myo9b			mx2	zwint
Inpp5d	Nab2			myf5
Irf1///Irf1	Nbea			myh3
Irf7	Ncam1			myo1f
Irgm1	Ncam1			myof
Irs1	Ncs1			myog
Isg20	Neto2			nav3
Itga3	Nfkbie			ncapg
Itga5	Nfkbiz			ncapg2
Itgam	Nfkbiz			ncaph
Itgax	Nfkbiz			ncf2///ncf2
Itgb2	Ngfrap1			ncf4
Itgb4	Nid1			nckap1l
Kcnk5	Nipsnap3b			neurl3
Kcnn4	Nmt2			ngf
Kdelr3	Nop58			nid2
Kif11	Npnt			nme7
Kif15	Nptx1			npl
Kif18b	Nr2f1			nradd
Kif20a	Nr4a2			nrg1
Kif20b	Nr4a2			nt5dc2
Kif22	Nrn1			nucb2
Kif23	Nsmce2			nuf2
Kif26b	Nt5e			nusap1
Kif2c	Oaf			nxpe5
Kif4	Obfc1			oas1a///oas1g
Kirrel	Otub1			oas3
Klhdc8a	Pacs1			oasl1
Klra14-ps///Klra21///Klra9///Klra8///Klra3///Klra10	Pafah1b3			oasl2
Knstrn	Papss1			olfr111
Krt8	Pbk			olfr56///ifi47
Lacc1	Pcdh19			oscar
Lair1	Pcdh7			p2rx4
Laptm5	Pcdh7			p2ry12
Lat2	Pcdh8			p2ry13
Layn	Pdia4			p2ry6
Lcp1	Pdlim4			p3h4
Lcp2	Pdlim5			p4ha3
Ldlr	Pdlim5			pak3
Lgals3	Pdlim7			pakap
Lgals3bp	Pdpn			pakap///palm2
Lgals9	Pfkp			parp12
Lgmn	Pgam1			parp14
Lhfpl2	Pgm1			parpbp
Lilr4b	Phf16			pbp2
Lilrb4a	Phgdh			pcdh18
Lipg	Phgdh			pdk3
LOC100038947///Sirpb1b///Sirpb1a	Phgdh			phf11a
LOC100038947///Sirpb1b///Sirpb1a	Phlda1			phf11d
LOC100038947///Sirpb1b///Sirpb1a	Pi4k2b			pik3ap1
LOC100038947///Sirpb1b///Sirpb1a	Pi4k2b			pik3cg
LOC101055758///LOC100041903///Gm2666///Gm7609///Csprs	Piga			pilra
LOC101055758///LOC100041903///Gm2666///Gm7609///Csprs	Pitpnm1			pla2g15
LOC101055758///LOC100041903///Gm2666///Gm7609///Csprs	Pkp2			pla2g4a
LOC101055758///LOC101055663///LOC671917///Gm7609///Sp100	Plat			plac8
LOC102638047///LOC101055672///LOC100041057///LOC664787///Gm15753///C130026I21Rik///Sp140///A530032D15Rik///Sp110	Plau			plaur
LOC102639044///Npm1	Plek2			plcg2
LOC102640295///Gm8580///Gm10548///Gm13213///4931440P22Rik///Rpl29	Plk4			pld4
Lox	Plk4			plek
Loxl3	Plod2			plekho2
Loxl4	Plscr1			plk1
Loxl4	Plscr1			plk2
Lpcat2	Plxnb2			plpp2
Lpcat4	Pmaip1			plscr2
Lpxn	Pola1			pnp
Lrp2	Pold3			podnl1
Lrrc17	Ppap2c			pole2
Lrrk1	Ppp1r13l			postn
Lrrn1	Ppp1r18			ppia
Lss	Prc1			ppip5k2
Ltbp1	Prc1			prf1
Ltc4s	Prdx4			prim1
Lurap1l	Prelid1			prkar2b
Lxn	Prelid2			prps2
Ly75	Prim2			prr11
Ly86	Prkar1b			prrg4
Ly96	Prkcb			prrx2
Lyn	Prkg2			psat1
Mad2l1	Prkg2			psmb8
Maged1	Prmt2			psme2b///psme2
Magohb	Prmt2			ptbp1
Man1c1	Ptchd1			ptprc
March11	Ptges			ptprj
Marcksl1	Ptges			pttg1ip
Masp1	Ptgr1			pyhin1
Mastl	Ptgs1			r3hdml
Mbnl3	Ptgs2			rab7b
Mboat2	Pthlh			rabl2
Mcm3	Ptk2b			rac2
Mcm4	Ptpn13			racgap1
Mcm5	Ptpn9			rad18
Mcm6	Ptprg			ralgps2
Mcm7	Pvr			rasgef1b
Mcpt2	Pvrl3			rbl1
Mdm2	Pvrl3			rbm47
Me2	Pvrl3			rcn3
Mela	Pvt1			rdh10
Mela///Kcnma1	Pxdc1			renbp
Mest	Qpct			rgs1
Mfsd2a	Rab31			rgs10
Mfsd9	Rab34			rgs17
Mgat5	Rab34			rhbdd1
Milr1	Rab4b			rhod
Mir703///Eef1a1///D630045J12Rik///Eef1a1	Rad54l			rnf213
Mis18bp1	Rai14			rnu3a
Mitd1	Rap2b			rpp25
Mki67	Rasa1			rsad2
Mlkl	Rasa1			rtp4
Mme	Rasa2			runx3
Mmp14	Rbbp8			s100a11
Mmp23	Rbbp8			s100a4
Mmp9	Rbp1			s100a6
Mnda///Ifi204	Rcc2			samd9l
Mpeg1	Rcn1			sat1
Mrc2	Rdh11			sbno2
Mrpl44	Reep3			scarf2
Ms4a4a	Reep3			scd2
Ms4a4c	Rfc3			scimp
Ms4a6b	Rgs16			scn5a
Ms4a6c	Rgs19			scpep1
Ms4a6d	Rgs19			scrn1
Ms4a7	Rhoc			sema3d
Msln	Rin1			sepn1
Msmo1	Ripk3			serpina3n
Msr1	Rnf24			serpinb6b
Mtbp	Rnf26			serpinb9
Mthfd1l	Rock1			serpine1
Mthfd2	Rpl14			sertad4
Mx1	Rpl37a			sfxn1
Mx2	Rps19bp1			sgol1
Myc	Rrbp1			sgol2a
Myf5	Rrm2			sh3bp2
Myh3	Runx1			siglec1
Myh9	Runx1			sirpa
Myh9	Runx1			ska3
Myo1f	Runx2			sla
Myo5a	S100pbp			slc11a1
Myof	S1pr3			slc15a3
Myog	Sapcd1			slc24a3
Nav3	Sc4mol			slc2a5
Ncam1	Scn9a			slc38a1
Ncapg	Scn9a			slc38a6
Ncapg2	Sdc1			slc41a2
Ncaph	Sdc1			slc7a5
Ncf2///Ncf2	Sdc2			slc7a7
Ncf4	Sec11c			slc9a9
Nckap1l	Sec24d			slc9b2
Neurl3	Sec61a1			slfn2
Nfkbie	Sec61a1			slfn8
Ngf	Seh1l			slfn9
Ngfrap1	Sema3a			slit2
Nid2	Sema3a			smpdl3b
Nme7	Sema3e			snx1
Nop58	Sema3e			snx7
Npl	Sema4b			sos1
Nradd	Sema7a			sox4
Nrg1	Serf1			sp100
Nt5dc2	Serpinb2			sp140
Nucb2	Sestd1			spag5
Nuf2	Sgms2			spats2
Nusap1	Sgpl1			spi1
Nxpe5	Sh3bgrl2			spp1
Oas1a///Oas1g	Sh3bgrl3			spred2
Oas3	Sh3pxd2b			sprr1a
Oasl1	Shcbp1			srpx2
Oasl2	Siah2			srsf7
Olfr111	Sipa1l3			st3gal4
Olfr56///Ifi47	Skp2			stap1
Oscar	Skp2			stard13
P2rx4	Slc20a1			stat1
P2ry12	Slc20a1			stat2
P2ry13	Slc25a24			stc1
P2ry6	Slc25a24			stil
P3h4	Slc2a1			stk17b
P4ha3	Slc2a1			sulf2
Pak3	Slc2a1			syce2
Pakap	Slc2a3			syde1
Pakap///Palm2	Slc2a3			syt13
Parp12	Slc39a6			tagap
Parp14	Slc4a7			tap1
Parpbp	Slc5a3			tbc1d31
Pbk	Slc7a1			tcf19
Pbp2	Slco2a1			tcirg1
Pcdh18	Slco2a1			tgtp2///tgtp1
Pdia4	Slk			thbs1
Pdk3	Smad5			thbs2
Pgam1	Smarcc1			themis2
Pgm1	Smarcc1			ticrr
Phf11a	Smc2			tifab
Phf11d	Smc4			tlr1
Phgdh	Smg1			tlr13
Pi4k2b	Smim3			tlr2
Pik3ap1	Snai2			tlr3
Pik3cg	Snai2			tlr7
Pilra	Soat1			tlr8
Pla2g15	Soat1			tlr9
Pla2g4a	Soat1			tm4sf19
Plac8	Socs5			tmem106a
Plau	Sorcs2			tmem119
Plaur	Sox11			tmem176a
Plcg2	Sox11			tmem176b
Pld4	Sox9			tmem254b///tmem254c///tmem254a
Plek	Sox9			tmem8c
Plekho2	Spata6			tmem97
Plk1	Spc25			tnfrsf10b
Plk2	Spg21			tnfsf13b
Plk4	Spred1			tor3a
Plod2	Sqle			tpx2
Plpp2	Srd5a3			traf4
Plscr1	Srd5a3			trem2
Plscr2	Sri			trim14
Plxnb2	Srm			trim2
Pnp	St6gal1			trim25
Podnl1	Stac2			trim30a
Pola1	Stambpl1			trim30d
Pole2	Star			tspan4
Postn	Steap1			tspan6
Ppia	Steap1			tspo
Ppip5k2	Steap2			ttc39b
Prc1	Stmn1			ttk
Prdx4	Stmn2			tuba1c///tuba1b///tuba1a
Prf1	Suv39h1			tubb2a-ps2///tubb2b///tubb2a
Prim1	Syne3			twf1
Prim2	Synpo			tyms
Prkar2b	Taf1d			tyrobp
Prkcb	Taf1d			ube2l6
Prps2	Tagln2			ugcg
Prr11	Tagln2			unc93b1
Prrg4	Tceal8			usp18
Prrx2	Tcf3			utp14b///acsl3
Psat1	Tes			uty
Psmb8	Tes			vav1
Psme2b///Psme2	Tfpi2			vcam1
Ptbp1	Tgfa			vdr
Ptbp1	Tgfb1i1			vgll3
Ptges	Tgif1			wdfy1
Ptgs2	Tiam2			wfdc17
Ptk2b	Timp1			wsb1
Ptprc	Tlx1			xaf1
Ptprj	Tmeff1			zbp1
Ptprj	Tmem108			zfp57
Pttg1ip	Tmem173			zfp985
Pyhin1	Tmem181a /// Tmem181b-ps /// Tmem181c-ps			zfpm2
R3hdml	Tmem183a			zmynd15
Rab31	Tmem47			zwilch
Rab34	Tmod3
Rab7b	Tmsb10
Rabl2	Tnc
Rac2	Tnc
Racgap1	Tnfaip3
Rad18	Tnnt2
Rai14	Tns3
Ralgps2	Top2a
Rasgef1b	Topbp1
Rbbp8	Tor4a
Rbl1	Tpbg
Rbm47	Tpbg
Rcn1	Tpm1
Rcn3	Tpm3
Rdh10	Tpm4
Renbp	Tram1l1
Rgs1	Trappc6a
Rgs10	Trim59
Rgs17	Trip13
Rgs19	Ttc12
Rhbdd1	Ttll12
Rhod	Tubb2a
Ripk3	Tubb2a-ps2
Rnf213	Tubb2b
Rnf213	Tubb5
Rnu3a	Tubb6
Rpp25	Tusc3
Rrm2	Tyro3
Rsad2	Ubash3b
Rtp4	Ube2c
Runx1	Uck2
Runx3	Uck2
S100a11	Uck2
S100a4	Uck2
S100a6	Uhrf1
Samd9l	Unc5b
Sat1	Upp1
Sbno2	Vasn
Scarf2	Vat1
Scd2	Vcan
Scimp	Vegfc
Scn5a	Vegfc
Scpep1	Wasf1
Scrn1	Wisp1
Sec24d	Wisp1
Sema3a	Ydjc
Sema3d	Ywhaq
Sema3e	Zc3hav1l
Sema7a	Zdhhc20
Sepn1	Zdhhc20
Serpina3n	Zfand2a
Serpinb6b	Zfp800
Serpinb9	Zswim6
Serpine1	Zwint
Sertad4	Zwint
Sfxn1
Sgol1
Sgol2a
Sgpl1
Sh3bp2
Siglec1
Sirpa
Ska3
Skp2
Sla
Slc11a1
Slc15a3
Slc24a3
Slc25a24
Slc2a5
Slc38a1
Slc38a6
Slc39a6
Slc41a2
Slc7a5
Slc7a7
Slc9a9
Slc9b2
Slfn2
Slfn8
Slfn9
Slit2
Smc2
Smc4
Smim3
Smpdl3b
Snx1
Snx7
Soat1
Sos1
Sox4
Sp100
Sp140
Spag5
Spats2
Spc25
Spi1
Spp1
Spred2
Sprr1a
Sqle
Srpx2
Srsf7
St3gal4
Stambpl1
Stap1
Stard13
Stat1
Stat2
Stc1
Steap1
Steap2
Stil
Stk17b
Stmn1
Sulf2
Syce2
Syde1
Syt13
Tagap
Tap1
Tbc1d31
Tcf19
Tcirg1
Tes
Tgtp2///Tgtp1
Tgtp2///Tgtp1
Thbs1
Thbs2
Themis2
Tiam2
Ticrr
Tifab
Timp1
Tlr1
Tlr13
Tlr2
Tlr3
Tlr7
Tlr8
Tlr9
Tm4sf19
Tmem106a
Tmem119
Tmem173
Tmem176a
Tmem176b
Tmem254b///Tmem254c///Tmem254a
Tmem8c
Tmem97
Tmem97
Tmsb10
Tmsb10
Tnfrsf10b
Tnfsf13b
Tnnt2
Tns3
Top2a
Tor3a
Tor4a
Tpbg
Tpx2
Traf4
Trem2
Trim14
Trim2
Trim25
Trim30a
Trim30d
Trim59
Tspan4
Tspan6
Tspo
Ttc39b
Ttk
Tuba1c///Tuba1b///Tuba1a
Tubb2a
Tubb2a-ps2///Tubb2b///Tubb2a
Tubb2b
Tubb6
Twf1
Twf1
Tyms
Tyrobp
Ube2l6
Ugcg
Uhrf1
Unc93b1
Upp1
Usp18
Utp14b///Acsl3
Uty
Vav1
Vcam1
Vcan
Vdr
Vgll3
Wdfy1
Wfdc17
Wisp1
Wsb1
Xaf1
Zbp1
Zdhhc20
Zfp57
Zfp985
Zfpm2
Zmynd15
Zswim6
Zwilch

## Sheet: 3 Overlap down
YAP-ERMS <-5-fold	KRAS-RMS <-12-fold	Overlap Yap/Kras-down	Comments	Unique KRAS down targets	YAP/KRAS-up & Gentles et al (2015) bottom 100	YAP/KRAS-down & Lawrence et al (2014) cancer genes
1700025G04Rik	1110002E22Rik	acsl1		1110002e22rik	cpeb3	None
2310015D24Rik	1110002E22Rik	acyp2		1700020i14rik	satb1
2310081J21Rik	1700020I14Rik	adssl1		1810014b01rik
2810416G20Rik	1810014B01Rik	agl		2310014f07rik
3425401B19Rik	2310014F07Rik	ai464131		2310015b20rik
6430571L13Rik	2310015B20Rik	aldh6a1		2310042d19rik
9530091C08Rik	2310042D19Rik	ank1		2310050b05rik
A330023F24Rik	2310050B05Rik	apobec2		4930402h24rik
Abca8a	4930402H24Rik	art1		5430421b17
Abca8b	5430421B17	art3		8430431k14rik
Abhd18	8430431K14Rik	asrgl1		9330159f19rik
Ablim2	9330159F19Rik	atp1a2		9630033f20rik
Acad11	9330159F19Rik	cacnb1		a930018m24rik
Ache	9630033F20Rik	camk2a		aa388235
Acsl1	A930018M24Rik	camk2b		abcb4
Acss2	AA388235	cd24a		abcc9
Acyp2	Abcb4	chchd10		abcd2
Adcy2	Abcc9	clic5		abi3bp
Adcy9	Abcc9	clip4		acss1
Adipoq	Abcd2	coq9		acta1
Adssl1	Abi3bp	cox6a2		actn3
Agl	Acsl1	cox8b		adhfe1
Agt	Acsl1	cpeb3		akr7a5
AI464131	Acss1	cyp27a1		alpk3
Aldh4a1	Acta1	dnajc28		amy1
Aldh6a1	Actn3	eef1a2		anapc5
Alpk2	Acyp2	esrrg		anxa13
Alpl	Adhfe1	fabp3		aplnr
Ank1	Adhfe1	fam189a2		arhgef6
Ankrd33b	Adssl1	fam57b		arrdc2
Ankrd33b	Agl	fbxo31		asph
Ankrd9	Agl	fry		atl2
Ano5	Agl	fxyd1		atp1b1
Apobec2	AI464131	gpcpd1		atp2a1
Apol6	Akr7a5	gstk1		atp8a1
Art1	Aldh6a1	inmt		aw112010
Art3	Alpk3	jph1		bc023105
Asb10	Amy1	jph2		bc090627 /// chkb /// cpt1b
Asb18	Anapc5	kcnma1		bex1
Asrgl1	Ank1	klhl41		cacng1
Atp1a2	Anxa13	ldb3		cap2
Atp1b4	Aplnr	ldhb		capn3
Atp2b3	Apobec2	lgalsl		car3
Bpgm	Arhgef6	limch1		casq1
C2cd2	Arrdc2	lmcd1		cav3
Cacna1s	Art1	lmod3		ccdc146
Cacnb1	Art3	lpl		cd163
Camk2a	Asph	macrod1		cd74
Camk2b	Asph	mlip		cfl2
Cand2	Asrgl1	mtus1		cib2
Car4	Atl2	mybpc1		ckm
Carnmt1	Atp1a2	mylpf		cldn5
Casz1	Atp1a2	myom2		cmbl
Ccdc85a	Atp1b1	mypn		cmya5
Cd24a	Atp1b1	ndrg2		cobl
Cd36	Atp1b1	nrap		coro6
Cd55	Atp1b1	pcx		cox7a1
Cdh4	Atp2a1	pde4d		crat
Cdo1	Atp8a1	pde4dip		csf1r
Cecr2	AW112010	pdk2		csrp2bp
Cep85l	BC023105	pfkm		ctla2a
Chac1	BC090627 /// Chkb /// Cpt1b	phkb		d930003e18rik
Chchd10	Bex1	phyh		dcaf5
Cidec	Cacnb1	pink1		ddit4l
Cited4	Cacng1	pitpnc1		dnajb5
Clec3b	Camk2a	pkdcc		dtna
Clic5	Camk2b	pkia		dusp27
Clip4	Cap2	ppm1l		ednrb
Cnksr1	Cap2	ppp1r27		eepd1
Cntfr	Capn3	ptp4a3		egf
Coq10a	Car3	pvalb		egfl7
Coq8a	Car3	pxmp2		enpp4
Coq9	Casq1	rbfox1		epas1
Cox6a2	Cav3	rcsd1		exoc6
Cox8b	Ccdc146	rhbdl1		fabp4
Cpe	Cd163	rora		fam134b
Cpeb3	Cd24a	ryr1		fbxo32
Cped1	Cd24a	satb1		fgf23
Crhr2	Cd74	scn1b		fhl1
Cuedc1	Cfl2	scrn3		fitm1
Cyp27a1	Chchd10	sel1l3		fmod
Cyp39a1	Chchd10	sgcg		frat2
Cystm1	Cib2	slc38a4		fundc2
D630028G08Rik	Ckm	slc41a3		gas6
Dbp	Ckm	smtnl1		gm11716
Dcaf6	Cldn5	snta1		gm16499
Ddo	Clic5	sord		gm20300
Dennd4b	Clic5	sort1		gm2083 /// mup1 /// mup10 /// mup12 /// mup13 /// mup14 /// mup15 /// mup16 /// mup19 /// mup2 /// mup7 /// mup8 /// mup9
Dgat2	Clip4	speg		gm4980
Dhdh	Cmbl	srl		gmpr
Dnajc27	Cmya5	st3gal6		gpd1
Dnajc28	Cobl	stac3		gpr116
Dpf3	Coq9	tcea3		gpx3
Dpt	Coro6	tnnc2		gstm3
Dusp13	Cox6a2	tnni2		gucy1b3
Dusp23	Cox7a1	tpm3		h2-aa
Dusp26	Cox8b	trim54		hba-a1 /// hba-a2
Dusp8	Cpeb3	ugp2		hbb-b2
Dyrk1b	Crat	unc45b		hrasls
Eef1a2	Csf1r	vgll2		hrc
Efhd1	Csrp2bp			hspb6
Enpp2	Ctla2a			hspb7
Epb41	Cyp27a1			iqce
Ephx2	D930003E18Rik			kcna7
Epm2a	Dcaf5			kidins220
Esrrg	Ddit4l			kif1b
Etl4	Ddit4l			klhl30
F830001A07Rik	Ddit4l			klhl40
Fabp3	Dnajb5			klk1
Fam131a	Dnajc28			lce3b
Fam13a	Dtna			loc100502705
Fam160a1	Dusp27			lor
Fam189a2	Ednrb			lpin1
Fam195a	Eef1a2			maf
Fam213b	Eepd1			mef2c
Fam57b	Egf			mettl22
Fam78a	Egfl7			mlf1
Fbxo31	Enpp4			mmrn2
Fbxo31	Epas1			mn1
Fbxo40	Esrrg			mpp3
Fem1a	Exoc6			mreg
Fgf13	Fabp3			ms4a4d
Fhod3	Fabp4			msrb3
Filip1	Fabp4			mustn1
Fmc1	Fam134b			myh1
Fmo2	Fam189a2			myl1
Fndc5	Fam57b			myl3
Fry	Fbxo31			mylk4
Frzb	Fbxo32			myoz2
Fxyd1	Fbxo32			neb
Fyco1	Fgf23			nexn
Fzd4	Fhl1			nmt1
Fzd9	Fitm1			optn
Ganc///Capn3	Fmod			oxct1
Gbas	Fmod			pacsin3
Gdap1	Fmod			pdk4
Gm10674	Frat2			pdlim3
Gm13102///Pramel5///Pramel4	Fry			pdlim5
Gm17167///Gm21158///Gm3893///Gm7819///Gm10590///Gm5859///4933409K07Rik	Fundc2			pfkfb1
Gm17167///Gm21158///Gm3893///Gm7819///Gm10590///Gm5859///4933409K07Rik	Fxyd1			phka1
Gm2011///Abhd18///Abhd18	Gas6			plbd1
Gm21286///LOC102631971///Mup-ps12	Gm11716			plin4
Gm572	Gm16499			podxl2
Golga4	Gm20300			polrmt
Gpam	Gm2083 /// Mup1 /// Mup10 /// Mup12 /// Mup13 /// Mup14 /// Mup15 /// Mup16 /// Mup19 /// Mup2 /// Mup7 /// Mup8 /// Mup9			pou6f2
Gpc3	Gm4980			ppargc1a
Gpcpd1	Gmpr			ppp1r3a
Gpd2	Gpcpd1			ppp1r3c
Gpr157	Gpd1			ppp2r3a
Gpt2	Gpr116			prelp
Grb14	Gpx3			prkaa2
Gsta4	Gstk1			ptges3l
Gstk1	Gstm3			rai2
Gstm5	Gucy1b3			rbm24
Gys1	H2-Aa			rmdn1
Hbb-bt///Hbb-bs///Hbb-b2///Hbb-b1///Hbb-bt///Hbb-bs///Hbb-b2///Hbb-b1	H2-Aa			rragd
Hfe2	Hba-a1 /// Hba-a2			rtn2
Hk2	Hba-a1 /// Hba-a2			scn4a
Homer1	Hbb-b2			scn4b
Homer2	Hrasls			sdr39u1
Hook1	Hrc			sepw1
Hoxd10	Hspb6			setd1a
Hoxd8	Hspb7			sft2d3
Hr	Inmt			sh3bgr
Hspb3	Iqce			shisa2
Inmt	Jph1			slc25a12
Itgb1bp2	Jph2			slc2a4
Itih5	Kcna7			slc37a2
Itm2a	Kcnma1			slc45a3
Jph1	Kidins220			smpx
Jph1	Kif1b			smr2
Jph2	Klhl30			smtnl2
Jph2	Klhl40			smyd1
Kbtbd12	Klhl41			sorl1
Kbtbd12	Klk1			sox6
Kbtbd13	Lce3b			spns2
Kcnab1	Ldb3			srpk3
Kcnb1	Ldhb			srr
Kcnc1	Lgalsl			stxbp6
Kcnc4	Limch1			synpo2
Kcng4	Limch1			synpo2l
Kcnj11	Lmcd1			tcap
Kcnj12	Lmod3			tcn2
Kcnma1	LOC100502705			timp4
Kif1c	Lor			tmem182
Klf12	Lpin1			tmem246
Klf15	Lpin1			tmem38a
Klf9	Lpl			tmem38b
Klhdc1	Macrod1			tmod1
Klhl41	Maf			tnnt3
Ksr1	Maf			tpm1
Ldb3	Mef2c			tpm2
Ldhb	Mef2c			trak1
Ldhb	Mef2c			trim63
Lgalsl	Mef2c			trmt1
Lgi1///Lgi1	Mef2c			tspan13
Limch1	Mettl22			tspan8
Lims2	Mettl22			ttll7
Lmcd1	Mlf1			ttn
Lmod3	Mlip			twf2
Lncpint	Mmrn2			txlnb
Lpl	Mn1			txnip
Lrig1	Mpp3			ubxn2a
Lrp2bp	Mreg			ucp3
Lrrc2	Ms4a4d			usp15
Lrrc20	Msrb3			usp2
Lrrc52	Mtus1			vldlr
Macrod1	Mtus1			vtn
Magix	Mustn1			wnk2
Map2k6	Mybpc1			yipf7
Map4	Myh1			zbtb16
Mapt	Myh1			zfa-ps /// zfx
Mc5r	Myl1			zfp622
Mettl21c	Myl3
Mfsd4a	Mylk4
Mfsd4b3	Mylpf
Mgst3	Myom2
Mlip	Myom2
Mospd1	Myoz2
Mpc2	Mypn
Mpped2	Ndrg2
Mpz	Neb
Mrln	Nexn
Mtfp1	Nmt1
Mtus1	Nrap
Mybpc1	Optn
Mybpc2	Oxct1
Myh7	Pacsin3
Mylpf	Pcx
Myo18b	Pde4d
Myo18b	Pde4dip
Myo18b	Pdk2
Myo18b	Pdk4
Myo18b	Pdlim3
Myo18b	Pdlim5
Myo18b	Pdlim5
Myo18b	Pfkfb1
Myo18b	Pfkm
Myo18b	Phka1
Myo18b	Phka1
Myo18b	Phka1
Myo18b	Phkb
Myo18b	Phyh
Myo18b	Pink1
Myo18b	Pink1
Myo5c	Pitpnc1
Myom2	Pitpnc1
Myot	Pkdcc
Mypn	Pkia
Ndrg2	Pkia
Neto2	Plbd1
Nkiras1	Plin4
Nmrk2	Podxl2
Nova1	Polrmt
Nqo1	Pou6f2
Nr3c2	Ppargc1a
Nr4a3	Ppargc1a
Nrap	Ppm1l
Oplah	Ppp1r27
Osgepl1	Ppp1r3a
P2ry1	Ppp1r3c
Padi2	Ppp2r3a
Parm1	Ppp2r3a
Pcolce2	Ppp2r3a
Pcsk6	Prelp
Pcx	Prkaa2
Pde4d	Prkaa2
Pde4d	Ptges3l
Pde4dip	Ptp4a3
Pde7b	Pvalb
Pdk2	Pxmp2
Pdpr	Rai2
Pex11a	Rbfox1
Pfkfb3	Rbfox1
Pfkm	Rbfox1
Pfn2	Rbm24
Pgam2	Rbm24
Pgm2	Rbm24
Phkb	Rcsd1
Phtf2	Rhbdl1
Phyh	Rmdn1
Pik3c2b	Rora
Pink1	Rragd
Pitpnc1	Rtn2
Pkdcc	Ryr1
Pkia	Satb1
Pla2g12a	Scn1b
Pla2g16	Scn4a
Pla2g4e	Scn4b
Pla2g5	Scrn3
Plekhb1	Scrn3
Plin1	Sdr39u1
Pm20d2	Sel1l3
Pnpla8	Sepw1
Popdc2	Setd1a
Ppara	Sft2d3
Ppip5k1	Sgcg
Ppm1j	Sgcg
Ppm1l	Sh3bgr
Ppp1r12b	Shisa2
Ppp1r12b	Shisa2
Ppp1r12b	Slc25a12
Ppp1r12b	Slc2a4
Ppp1r12b	Slc37a2
Ppp1r14c	Slc38a4
Ppp1r27	Slc41a3
Pptc7	Slc45a3
Prkab2	Smpx
Prkag3	Smr2
Prob1	Smtnl1
Prss55	Smtnl2
Ptp4a3	Smyd1
Ptpn3	Smyd1
Ptpn3	Snta1
Ptpn3	Sord
Ptpn3	Sord
Ptpn3	Sorl1
Ptpn3	Sort1
Ptpn3	Sox6
Pvalb	Sox6
Pxmp2	Sox6
Pygm	Speg
Rab3a	Spns2
Rarb	Srl
Rasgrp3	Srpk3
Rbfox1	Srr
Rbm38	St3gal6
Rcsd1	Stac3
Rgs5	Stxbp6
Rhbdl1	Synpo2
Rilp	Synpo2l
Rilpl1	Synpo2l
Rnf123	Synpo2l
Rnf128	Tcap
Rnf150	Tcea3
Rora	Tcn2
Rps6ka2	Timp4
Ryr1	Tmem182
Satb1	Tmem246
Sbk2	Tmem38a
Scn1b	Tmem38b
Scrn3	Tmod1
Sec31b	Tnnc2
Sel1l3	Tnni2
Sgca	Tnni2
Sgcg	Tnnt3
Sh3rf2	Tpm1
Slc25a42	Tpm2
Slc2a12	Tpm2
Slc37a4	Tpm3
Slc38a4	Trak1
Slc40a1	Trim54
Slc41a3	Trim63
Slc47a1	Trmt1
Slc7a2	Tspan13
Slco5a1	Tspan8
Smarca1	Tspan8
Smpdl3a	Tspan8
Smtnl1	Ttll7
Snai3	Ttn
Snta1	Ttn
Sord	Ttn
Sort1	Ttn
Speg	Twf2
Sptb	Txlnb
Srl	Txnip
St3gal6	Ubxn2a
Stac3	Ucp3
Stat5b	Ugp2
Stim1	Ugp2
Stox2	Unc45b
Stradb	Usp15
Strbp	Usp2
Sypl2	Usp2
Tacc2	Vgll2
Tarsl2	Vldlr
Tcea3	Vldlr
Thrb	Vtn
Tigar	Wnk2
Tmc7	Yipf7
Tmem266	Zbtb16
Tmem45b	Zfa-ps /// Zfx
Tmem52	Zfp622
Tmod4
Tnik
Tnnc2
Tnni2
Tnxb
Tpbgl
Tpm3
Tppp
Trdn
Trdn
Trdn
Trdn
Trdn
Trdn
Trdn
Trdn
Trim54
Trim55
Trp53inp2
Ugp2
Unc45b
Usp13
Vgll2
Vwa3b
Wfikkn2
Wnt4
Xirp2
Zfp612
Dmd
Ppp1r1a
Myo18b
Gmpr
Egf
Phospho1
Cdnf
Trdn
Myl2
Snurf///Snrpn
Myoz1
Trim63
Abcc9
Vldlr
Eepd1
Nr4a1
Phka1
Plpp7
Hrc
Cib2
Lsmem1
Hs3st5
Cfd
Mrgprh
Me3
Cish
Wfdc1
Smyd1
Gm44502///Cpt1b
Myadml2
Txlnb
Tmod1
Cyp2e1
Alpk3
3425401B19Rik
Adh1
Car14
Ctnna3
Mreg
Abra
Mlxipl
Pfkfb1
Aqp4
Klhl31
Tcap
Amy1
Myoc
Prkaa2
Homer2
Myo18b
Rasd2
Lpin1
Cmbl
BC023105
Hspa1l
Sema6c
Fbp2
Asb16
Abcd2
Lrrc39
Acacb
Myom1
Obscn
Yipf7
Nt5c1a
Wnk2
Kcnj2
Sox6
2310002L09Rik
Cox7a1
Asb2
Pcp4l1
Lrrc38
Agbl1
Amy2a2///Amy2b///Amy2a5
Plin4
Trdn
Cyp4f39
Sh3bgr
Casr
Fitm1
Synm
Mettl11b
Slc8a3
Klhl31
Ppargc1a
Cmya5
Clcn1
Scn4a
Arhgap20
Tspan8
Lrrc30
Aqp7
Nos1
Ddit4l
Rragd
Kcna7
Tmtc1
LOC102631971///Mup19///Gm2083///Mup18///Mup8///Mup7///Mup17///Mup16///Mup15///Mup14///Mup13///Mup12///Mup11///Mup10///Mup9///Mup2///Mup1
Atp1b2
Slc38a3
Asb12
Neu2
Prr33
Prkcq
Rorc
Abcb4
Lrrc14b
Retn
Ampd1
Trdn
Trdn
Ucp3
Klhl38
Obscn
Ppargc1a
Myl3
Hhatl
Ppp1r3c
Myoz3
Asb11
Tuba8
Smtnl2
Zbtb16
Rxrg
Best3
Filip1l
Rpl3l
Slc2a4
Klhl33///A930018M24Rik
Ckmt2
Mylk2
Ppp1r3a
Dhrs7c
2310040G07Rik
Hrasls
Asb14
St8sia5
Adhfe1
9330159F19Rik
Ces1d
Maob
Aldh1a1
Smco1
Fsd2
Gpd1
Timp4
Tmem56
Asb15
Osbpl6
Ky
Mup19///Gm2083///Mup18///Mup8///Mup7///Mup17///Mup16///Mup15///Mup14///Mup13///Mup12///Mup11///Mup10///Mup9///Mup20///Mup3///Mup2///Mup1
Retnla
Phkg1
Mlf1
Mup19///Gm2083///Mup18///Mup8///Mup7///Mup17///Mup16///Mup15///Mup14///Mup13///Mup12///Mup11///Mup10///Mup9///Mup5///Mup3///Mup2///Mup1
Plcd4
Scn4b
Mstn
Mup19///Gm2083///Mup18///Mup8///Mup7///Mup17///Mup16///Mup15///Mup14///Mup13///Mup12///Mup11///Mup10///Mup9///Mup5///Mup2///Mup1
Mylk4
Ostn

## Sheet: Enrichment analyses
Analysis 1. YAP1 S127A & KRAS G12V up										Analysis 2. YAP1 S127A & KRAS G12V down										Analysis 3. Only YAP1S127A up										Analysis 4. YAP1 S127A down only										Analysis 5. KRAS G12V up only
GO: Biological Process [Display Chart] 165 input genes in category / 3520 annotations before applied cutoff / 18623 genes in category										GO: Biological Process [Display Chart] 98 input genes in category / 2204 annotations before applied cutoff / 18623 genes in category										2: GO: Biological Process [Display Chart] 637 input genes in category / 6491 annotations before applied cutoff / 18623 genes in category										2: GO: Biological Process [Display Chart] 252 input genes in category / 3757 annotations before applied cutoff / 18623 genes in category										2: GO: Biological Process [Display Chart] 393 input genes in category / 5349 annotations before applied cutoff / 18623 genes in category
	ID	Name	pValue	FDR B&H	FDR B&Y	Bonferroni	Genes from Input	Genes in Annotation			ID	Name	pValue	FDR B&H	FDR B&Y	Bonferroni	Genes from Input	Genes in Annotation			ID	Name	pValue	FDR B&H	FDR B&Y	Bonferroni	Genes from Input	Genes in Annotation			ID	Name	pValue	FDR B&H	FDR B&Y	Bonferroni	Genes from Input	Genes in Annotation			ID	Name	pValue	FDR B&H	FDR B&Y	Bonferroni	Genes from Input	Genes in Annotation
1	GO:0000278	mitotic cell cycle	6.079e-13	2.14e-09	1.871e-08	2.14e-09	36	1016		1	GO:0003012	muscle system process	6.544e-15	1.442e-11	1.193e-10	1.442e-11	21	430		1	GO:0006955	immune response	4.175e-44	2.71e-40	2.535e-39	2.71e-40	170	1572		1	GO:0032787	monocarboxylic acid metabolic process	5.783e-09	2.172e-05	0.0001914	2.172e-05	29	617		1	GO:0045595	regulation of cell differentiation	1.785e-12	9.549e-09	8.749e-08	9.549e-09	81	1699
2	GO:1903047	mitotic cell cycle process	1.301e-12	2.29e-09	2.003e-08	4.581e-09	34	931		2	GO:0006936	muscle contraction	3.242e-12	3.573e-09	2.957e-08	7.146e-09	17	348		2	GO:0006952	defense response	7.694e-42	2.497e-38	2.336e-37	4.994e-38	171	1651		2	GO:0019752	carboxylic acid metabolic process	2.568e-07	0.0004824	0.004249	0.0009648	35	1003		2	GO:0030030	cell projection organization	3.728e-10	6.188e-07	5.669e-06	1.994e-06	67	1423
3	GO:0044772	mitotic cell cycle phase transition	3.059e-10	3.59e-07	3.139e-06	1.077e-06	23	529		3	GO:0061061	muscle structure development	1.247e-09	9.159e-07	7.58e-06	2.748e-06	19	657		3	GO:0045087	innate immune response	2.613e-36	5.654e-33	5.289e-32	1.696e-32	112	846		3	GO:0044262	cellular carbohydrate metabolic process	3.958e-07	0.0004957	0.004366	0.001487	18	320		3	GO:0048699	generation of neurons	4.584e-10	6.188e-07	5.669e-06	2.452e-06	70	1528
4	GO:0044770	cell cycle phase transition	7.77e-10	6.837e-07	5.978e-06	2.735e-06	23	555		4	GO:0070252	actin-mediated cell contraction	3.257e-09	1.794e-06	1.485e-05	7.178e-06	9	102		4	GO:0002682	regulation of immune system process	3.926e-33	6.371e-30	5.961e-29	2.549e-29	148	1506		4	GO:0006082	organic acid metabolic process	1.508e-06	0.001253	0.01104	0.005667	36	1131		4	GO:0030182	neuron differentiation	4.627e-10	6.188e-07	5.669e-06	2.475e-06	66	1398
5	GO:0022402	cell cycle process	9.722e-10	6.844e-07	5.984e-06	3.422e-06	37	1385		5	GO:0006941	striated muscle contraction	1.284e-08	5.66e-06	4.684e-05	2.83e-05	10	161		5	GO:0043207	response to external biotic stimulus	1.037e-32	1.121e-29	1.049e-28	6.728e-29	116	98		5	GO:0006733	oxidoreduction coenzyme metabolic process	1.667e-06	0.001253	0.01104	0.006265	12	158		5	GO:0031175	neuron projection development	9.192e-10	9.834e-07	9.01e-06	4.917e-06	51	953
GO: Cellular Component [Display Chart] 167 input genes in category / 398 annotations before applied cutoff / 19061 genes in category										GO: Cellular Component [Display Chart] 96 input genes in category / 294 annotations before applied cutoff / 19061 genes in category										3: GO: Cellular Component [Display Chart] 639 input genes in category / 601 annotations before applied cutoff / 19061 genes in category										3: GO: Cellular Component [Display Chart] 251 input genes in category / 351 annotations before applied cutoff / 19061 genes in category										3: GO: Cellular Component [Display Chart] 395 input genes in category / 542 annotations before applied cutoff / 19061 genes in category
	ID	Name	pValue	FDR B&H	FDR B&Y	Bonferroni	Genes from Input	Genes in Annotation			ID	Name	pValue	FDR B&H	FDR B&Y	Bonferroni	Genes from Input	Genes in Annotation			ID	Name	pValue	FDR B&H	FDR B&Y	Bonferroni	Genes from Input	Genes in Annotation			ID	Name	pValue	FDR B&H	FDR B&Y	Bonferroni	Genes from Input	Genes in Annotation			ID	Name	pValue	FDR B&H	FDR B&Y	Bonferroni	Genes from Input	Genes in Annotation
1	GO:0015629	actin cytoskeleton	3.993e-08	1.589e-05	0.0001043	1.589e-05	19	476		1	GO:0043292	contractile fiber	1.217e-16	3.577e-14	2.24e-13	3.577e-14	18	234		1	GO:0044815	DNA packaging complex	3.284e-37	1.974e-34	1.377e-33	1.974e-34	45	111		1	GO:0031674	I band	1.763e-06	0.0006189	0.003986	0.0006189	11	135		1	GO:0005912	adherens junction	8.629e-12	4.677e-09	3.214e-08	4.677e-09	37	484
2	GO:0005925	focal adhesion	2.018e-06	0.0002199	0.001443	0.0008032	15	393		2	GO:0030016	myofibril	8.563e-16	1.259e-13	7.883e-13	2.518e-13	17	220		2	GO:0000786	nucleosome	7.935e-36	2.385e-33	1.664e-32	4.769e-33	43	105		2	GO:0030018	Z disc	3.967e-06	0.0006962	0.004483	0.001392	10	119		2	GO:0070161	anchoring junction	2.651e-11	7.184e-09	4.938e-08	1.437e-08	37	503
3	GO:0005924	cell-substrate adherens junction	2.357e-06	0.0002199	0.001443	0.0009381	15	398		3	GO:0016528	sarcoplasm	9.444e-14	9.255e-12	5.796e-11	2.777e-11	11	74		3	GO:0032993	protein-DNA complex	1.726e-28	3.457e-26	2.412e-25	1.037e-25	47	183		3	GO:0030016	myofibril	7.438e-06	0.0008703	0.005604	0.002611	13	220		3	GO:0005925	focal adhesion	4.683e-11	8.461e-09	5.815e-08	2.538e-08	32	393
4	GO:0030055	cell-substrate junction	2.746e-06	0.0002199	0.001443	0.001093	15	403		4	GO:0044449	contractile fiber part	2.179e-13	1.602e-11	1.003e-10	6.406e-11	15	215		4	GO:0044427	chromosomal part	4.75e-26	7.136e-24	4.979e-23	2.855e-23	95	839		4	GO:0030017	sarcomere	1.298e-05	0.001012	0.006515	0.004557	12	198		4	GO:0005924	cell-substrate adherens junction	6.494e-11	8.799e-09	6.048e-08	3.52e-08	32	398
5	GO:0044430	cytoskeletal part	2.762e-06	0.0002199	0.001443	0.001099	32	1520		5	GO:0016529	sarcoplasmic reticulum	1.086e-12	5.964e-11	3.735e-10	3.193e-10	10	66		5	GO:0005694	chromosome	7.401e-26	8.896e-24	6.206e-23	4.448e-23	101	941		5	GO:0043292	contractile fiber	1.441e-05	0.001012	0.006515	0.005059	13	234		5	GO:0030055	cell-substrate junction	8.956e-11	9.709e-09	6.673e-08	4.854e-08	32	403
[truncated: 9 more columns]

## Sheet: Tremblay et al YAP ERMS (2014)
Gene symbol	log2 fold change (ERMS versus muscle)	Fold change	Direction	adj.P.Val	Gene.title	ID
Hist1h2br///Hist1h2bq///Hist1h2bp///Hist1h2bn///Hist1h2bm///Hist1h2bl///Hist1h2bk///Hist1h2bj///Hist1h2bh///Hist1h2bg///Hist1h2bf///Hist1h2be///Hist1h2bb///Hist1h2ba///Hist1h2bc	6.49	42.1201	up	3.79e-06	histone cluster 1 H2br///histone cluster 1, H2bq///histone cluster 1, H2bp///histone cluster 1, H2bn///histone cluster 1, H2bm///histone cluster 1, H2bl///histone cluster 1, H2bk///histone cluster 1, H2bj///histone cluster 1, H2bh///histone cluster 1, H2bg///histone cluster 1, H2bf///histone cluster 1, H2be///histone cluster 1, H2bb///histone cluster 1, H2ba///histone cluster 1, H2bc	10403978
Gzmd	6.15	37.8225	up	2.67e-07	granzyme D	10420274
Brinp3	5.74	32.9476	up	3.82e-07	bone morphogenetic protein/retinoic acid inducible neural specific 3	10350506
Glipr1	5.39	29.0521	up	1.11e-06	GLI pathogenesis-related 1 (glioma)	10372410
Steap2	5.2	27.04	up	8.92e-07	six transmembrane epithelial antigen of prostate 2	10528008
LOC101055758///LOC100041903///Gm2666///Gm7609///Csprs	5.12	26.2144	up	8.48e-06	component of Sp100-rs-like///proteinase-activated receptor 1-like///predicted gene 2666///predicted pseudogene 7609///component of Sp100-rs	10347925
Clca3a1	5.11	26.1121	up	1.36e-07	chloride channel accessory 3A1	10502552
Foxf1	5.04	25.4016	up	5.2e-07	forkhead box F1	10576049
	5.03	25.3009	up	9.72e-08		10608638
Spp1	4.95	24.5025	up	3.76e-06	secreted phosphoprotein 1	10523717
Gzmf	4.92	24.2064	up	7.78e-08	granzyme F	10420295
Atp6v0d2	4.88	23.8144	up	6.17e-08	ATPase, H+ transporting, lysosomal V0 subunit D2	10511779
Anln	4.85	23.5225	up	5e-08	anillin, actin binding protein	10591781
Cpm	4.85	23.5225	up	0.000184	carboxypeptidase M	10366546
Cxcl10	4.82	23.2324	up	1.55e-05	chemokine (C-X-C motif) ligand 10	10531415
Timp1	4.78	22.8484	up	6.17e-08	tissue inhibitor of metalloproteinase 1	10598976
Top2a	4.78	22.8484	up	4.17e-06	topoisomerase (DNA) II alpha	10390707
Cpa4	4.74	22.4676	up	1.73e-07	carboxypeptidase A4	10537026
Ms4a6d	4.72	22.2784	up	6.78e-07	membrane-spanning 4-domains, subfamily A, member 6D	10466210
Ms4a4c	4.71	22.1841	up	1.11e-07	membrane-spanning 4-domains, subfamily A, member 4C	10461594
Tlr13	4.69	21.9961	up	1.77e-07	toll-like receptor 13	10601385
Gzme	4.67	21.8089	up	3.07e-07	granzyme E	10420268
Ect2	4.67	21.8089	up	7.7e-07	ect2 oncogene	10497520
Ms4a7	4.65	21.6225	up	1.27e-07	membrane-spanning 4-domains, subfamily A, member 7	10466200
Dynap	4.64	21.5296	up	5.91e-08	dynactin associated protein	10459633
LOC100038947///Sirpb1b///Sirpb1a	4.61	21.2521	up	7.82e-07	signal-regulatory protein beta 1-like///signal-regulatory protein beta 1B///signal-regulatory protein beta 1A	10497358
Sema3e	4.57	20.8849	up	5.75e-08	sema domain, immunoglobulin domain (Ig), short basic domain, secreted, (semaphorin) 3E	10519747
R3hdml	4.54	20.6116	up	1.15e-06	R3H domain containing-like	10478383
Ccnb1	4.53	20.5209	up	5e-08	cyclin B1	10562637
Cdk6	4.52	20.4304	up	1.51e-07	cyclin-dependent kinase 6	10519324
LOC102640295///Gm8580///Gm10548///Gm13213///4931440P22Rik///Rpl29	4.51	20.3401	up	1.31e-07	uncharacterized LOC102640295///ribosomal protein L29 pseudogene///ribosomal protein L29 pseudogene///predicted gene 13213///RIKEN cDNA 4931440P22 gene///ribosomal protein L29	10476441
Cd72	4.49	20.1601	up	1.35e-07	CD72 antigen	10512470
Has2	4.48	20.0704	up	4.74e-07	hyaluronan synthase 2	10428707
LOC101055758///LOC100041903///Gm2666///Gm7609///Csprs	4.45	19.8025	up	5e-08	component of Sp100-rs-like///proteinase-activated receptor 1-like///predicted gene 2666///predicted pseudogene 7609///component of Sp100-rs	10582879
Nt5dc2	4.45	19.8025	up	1.76e-06	5'-nucleotidase domain containing 2	10413710
AA467197	4.44	19.7136	up	5e-08	expressed sequence AA467197	10475517
Cks2	4.44	19.7136	up	9.09e-08	CDC28 protein kinase regulatory subunit 2	10424779
Ccna2	4.42	19.5364	up	1.42e-07	cyclin A2	10497831
Bub1	4.4	19.36	up	5.15e-08	BUB1, mitotic checkpoint serine/threonine kinase	10487480
Apol9a///Apol9b	4.39	19.2721	up	5e-08	apolipoprotein L 9a///apolipoprotein L 9b	10430174
Gpr65	4.39	19.2721	up	6.51e-07	G-protein coupled receptor 65	10397645
Krt8	4.36	19.0096	up	5.03e-07	keratin 8	10432918
Milr1	4.36	19.0096	up	6.01e-07	mast cell immunoglobulin like receptor 1	10382106
Cdh2	4.36	19.0096	up	1.23e-06	cadherin 2	10457644
Mmp9	4.35	18.9225	up	5.07e-07	matrix metallopeptidase 9	10478633
Apol9a///Apol9b	4.29	18.4041	up	8.79e-07	apolipoprotein L 9a///apolipoprotein L 9b	10425049
Plk1	4.26	18.1476	up	5e-08	polo-like kinase 1	10557156
C1qtnf3	4.25	18.0625	up	5.67e-08	C1q and tumor necrosis factor related protein 3	10423080
Nrg1	4.21	17.7241	up	1.57e-07	neuregulin 1	10578045
Ms4a6c	4.19	17.5561	up	3.75e-07	membrane-spanning 4-domains, subfamily A, member 6C	10461614
Cxcl16	4.17	17.3889	up	9.09e-08	chemokine (C-X-C motif) ligand 16	10387890
Sema3a	4.17	17.3889	up	2.91e-07	sema domain, immunoglobulin domain (Ig), short basic domain, secreted, (semaphorin) 3A	10519717
Mpeg1	4.17	17.3889	up	6.01e-07	macrophage expressed gene 1	10461721
Ptgs2	4.16	17.3056	up	1.95e-07	prostaglandin-endoperoxide synthase 2	10350516
Crabp1	4.15	17.2225	up	6.08e-08	cellular retinoic acid binding protein I	10585438
Acp5	4.15	17.2225	up	8.19e-07	acid phosphatase 5, tartrate resistant	10591739
Ifi44	4.13	17.0569	up	8.17e-07	interferon-induced protein 44	10502791
Ms4a6b	4.12	16.9744	up	1.28e-07	membrane-spanning 4-domains, subfamily A, member 6B	10461622
Igsf6	4.12	16.9744	up	5.12e-07	immunoglobulin superfamily, member 6	10567580
Fcgr4	4.11	16.8921	up	2.23e-07	Fc receptor, IgG, low affinity IV	10351509
Racgap1	4.09	16.7281	up	2.53e-07	Rac GTPase-activating protein 1	10432511
Msln	4.07	16.5649	up	6.17e-08	mesothelin	10449000
C3ar1	4.07	16.5649	up	2.18e-07	complement component 3a receptor 1	10547657
Slfn8	4.05	16.4025	up	1.9e-07	schlafen 8	10389143
Hist1h2ab	4.05	16.4025	up	1.93e-06	histone cluster 1, H2ab	10404063
Prr11	4.04	16.3216	up	1.74e-07	proline rich 11	10389606
Clec4a3	4.04	16.3216	up	2.71e-07	C-type lectin domain family 4, member a3	10541564
Olfr111	4.04	16.3216	up	9.12e-06	olfactory receptor 111	10445141
LOC100038947///Sirpb1b///Sirpb1a	4.03	16.2409	up	7.29e-07	signal-regulatory protein beta 1-like///signal-regulatory protein beta 1B///signal-regulatory protein beta 1A	10497356
Cx3cr1	4	16	up	1.43e-07	chemokine (C-X3-C motif) receptor 1	10597743
Irf7	4	16	up	6.45e-07	interferon regulatory factor 7	10569102
Hpgds	3.98	15.8404	up	5.26e-08	hematopoietic prostaglandin D synthase	10545101
Crabp2	3.97	15.7609	up	5.65e-07	cellular retinoic acid binding protein II	10493108
Dhx58	3.97	15.7609	up	5.97e-07	DEXH (Asp-Glu-X-His) box polypeptide 58	10391207
	3.97	15.7609	up	2.56e-06		10405189
S100a4	3.96	15.6816	up	6.52e-08	S100 calcium binding protein A4	10493812
Car13	3.95	15.6025	up	2e-06	carbonic anhydrase 13	10490903
Utp14b///Acsl3	3.95	15.6025	up	3.74e-06	UTP14B small subunit processome component///acyl-CoA synthetase long-chain family member 3	10347748
Msr1	3.94	15.5236	up	5.39e-08	macrophage scavenger receptor 1	10578264
Ccl3	3.94	15.5236	up	5.67e-08	chemokine (C-C motif) ligand 3	10389231
Lpcat2	3.94	15.5236	up	1.01e-07	lysophosphatidylcholine acyltransferase 2	10573939
Gzmg	3.94	15.5236	up	5.86e-07	granzyme G	10420280
Gzmc	3.93	15.4449	up	3.83e-07	granzyme C	10420302
Oas1a///Oas1g	3.91	15.2881	up	2.31e-07	2'-5' oligoadenylate synthetase 1A///2'-5' oligoadenylate synthetase 1G	10533246
2810417H13Rik	3.91	15.2881	up	2.95e-07	RIKEN cDNA 2810417H13 gene	10586448
Ctss	3.9	15.21	up	6.34e-08	cathepsin S	10494271
Prc1	3.89	15.1321	up	6.05e-07	protein regulator of cytokinesis 1	10554445
Apobec3	3.89	15.1321	up	1.34e-06	apolipoprotein B mRNA editing enzyme, catalytic polypeptide 3	10425321
Adamts6	3.88	15.0544	up	1.69e-07	a disintegrin-like and metallopeptidase (reprolysin type) with thrombospondin type 1 motif, 6	10406982
Tes	3.87	14.9769	up	6.08e-08	testis derived transcript	10536483
Cdk1	3.87	14.9769	up	9.74e-06	cyclin-dependent kinase 1	10369815
Tlr7	3.85	14.8225	up	1.01e-07	toll-like receptor 7	10607870
Ch25h	3.84	14.7456	up	2.57e-07	cholesterol 25-hydroxylase	10467136
Apobec1	3.84	14.7456	up	7.79e-07	apolipoprotein B mRNA editing enzyme, catalytic polypeptide 1	10547621
Ugcg	3.82	14.5924	up	5.74e-07	UDP-glucose ceramide glucosyltransferase	10505187
Ly86	3.81	14.5161	up	2.75e-07	lymphocyte antigen 86	10404606
LOC101055758///LOC100041903///Gm2666///Gm7609///Csprs	3.81	14.5161	up	4.54e-06	component of Sp100-rs-like///proteinase-activated receptor 1-like///predicted gene 2666///predicted pseudogene 7609///component of Sp100-rs	10347915
Slfn9	3.8	14.44	up	2.27e-07	schlafen 9	10389134
Wisp1	3.78	14.2884	up	6.83e-08	WNT1 inducible signaling pathway protein 1	10424543
Vcam1	3.78	14.2884	up	9.88e-08	vascular cell adhesion molecule 1	10501608
Psat1	3.78	14.2884	up	1.76e-07	phosphoserine aminotransferase 1	10466410
Cybb	3.78	14.2884	up	2.3e-06	cytochrome b-245, beta polypeptide	10603551
Cd180	3.77	14.2129	up	1.72e-07	CD180 antigen	10406928
Ccnb1	3.77	14.2129	up	0.000162	cyclin B1	10411739
Slc38a1	3.76	14.1376	up	5.3e-08	solute carrier family 38, member 1	10431874
Rrm2	3.75	14.0625	up	1.1e-06	ribonucleotide reductase M2	10394978
Gria3	3.75	14.0625	up	3.2e-06	glutamate receptor, ionotropic, AMPA3 (alpha 3)	10599348
Clca3a2	3.74	13.9876	up	2.27e-05	chloride channel accessory 3A2	10502565
Lox	3.72	13.8384	up	1.47e-07	lysyl oxidase	10458894
Mki67	3.7	13.69	up	5.84e-08	antigen identified by monoclonal antibody Ki 67	10568714
Ccnb2	3.7	13.69	up	2.79e-07	cyclin B2	10594774
Aim1	3.7	13.69	up	2.8e-07	absent in melanoma 1	10368947
Lilr4b	3.69	13.6161	up	4.21e-07	leukocyte immunoglobulin-like receptor, subfamily B, member 4B	10363070
Myof	3.69	13.6161	up	5.5e-07	myoferlin	10467258
Kcnn4	3.69	13.6161	up	1.15e-06	potassium intermediate/small conductance calcium-activated channel, subfamily N, member 4	10550877
Mlkl	3.68	13.5424	up	1.24e-07	mixed lineage kinase domain-like	10581813
Sqle	3.68	13.5424	up	2.67e-07	squalene epoxidase	10424349
Ccl7	3.67	13.4689	up	8.97e-08	chemokine (C-C motif) ligand 7	10379518
Atad2	3.66	13.3956	up	5.91e-08	ATPase family, AAA domain containing 2	10428763
Rhbdd1	3.66	13.3956	up	8.19e-07	rhomboid domain containing 1	10347796
Ifit1	3.66	13.3956	up	1.78e-06	interferon-induced protein with tetratricopeptide repeats 1	10462623
Rpp25	3.65	13.3225	up	9.37e-08	ribonuclease P/MRP 25 subunit	10585703
Pla2g4a	3.64	13.2496	up	5.84e-08	phospholipase A2, group IVA (cytosolic, calcium-dependent)	10358434
Hmmr	3.63	13.1769	up	1.52e-07	hyaluronan mediated motility receptor (RHAMM)	10385248
Casc5	3.63	13.1769	up	2.01e-07	cancer susceptibility candidate 5	10474875
Ms4a4a	3.63	13.1769	up	1.04e-06	membrane-spanning 4-domains, subfamily A, member 4A	10461587
Akr1b8	3.61	13.0321	up	5.84e-08	aldo-keto reductase family 1, member B8	10537146
Il33	3.61	13.0321	up	3.98e-07	interleukin 33	10462442
Mad2l1	3.6	12.96	up	1.78e-06	MAD2 mitotic arrest deficient-like 1	10538832
Cenpe	3.59	12.8881	up	5.39e-08	centromere protein E	10496204
Nckap1l	3.59	12.8881	up	3.32e-07	NCK associated protein 1 like	10427336
B4galnt1	3.59	12.8881	up	5.59e-07	beta-1,4-N-acetyl-galactosaminyl transferase 1	10366848
Plscr1	3.58	12.8164	up	9.54e-08	phospholipid scramblase 1	10356082
Foxf1	3.57	12.7449	up	6.96e-08	forkhead box F1	10576046
Lcp1	3.56	12.6736	up	2.84e-07	lymphocyte cytosolic protein 1	10416437
Adgre1	3.56	12.6736	up	9.18e-07	adhesion G protein-coupled receptor E1	10446282
Serpinb6b	3.55	12.6025	up	6.96e-08	serine (or cysteine) peptidase inhibitor, clade B, member 6b	10404422
Ankrd1	3.55	12.6025	up	1.52e-07	ankyrin repeat domain 1 (cardiac muscle)	10467191
Gjb3	3.55	12.6025	up	2.94e-07	gap junction protein, beta 3	10516484
Asns	3.55	12.6025	up	4.23e-07	asparagine synthetase	10543067
Edil3	3.55	12.6025	up	1.19e-06	EGF-like repeats and discoidin I-like domains 3	10406504
Mela///Kcnma1	3.55	12.6025	up	2.73e-05	melanoma antigen///potassium large conductance calcium-activated channel, subfamily M, alpha member 1	10582545
Kif26b	3.54	12.5316	up	6.08e-08	kinesin family member 26B	10352143
Wdfy1	3.54	12.5316	up	6.34e-08	WD repeat and FYVE domain containing 1	10355974
Clec5a	3.54	12.5316	up	7.03e-07	C-type lectin domain family 5, member a	10544273
	3.54	12.5316	up	4.2e-06		10342000
Hist1h2bb	3.53	12.4609	up	1.92e-07	histone cluster 1, H2bb	10404061
C330027C09Rik	3.53	12.4609	up	2e-07	RIKEN cDNA C330027C09 gene	10436106
Rab34	3.52	12.3904	up	6.08e-08	RAB34, member RAS oncogene family	10379044
Adam8	3.52	12.3904	up	2.14e-07	a disintegrin and metallopeptidase domain 8	10568873
Plek	3.52	12.3904	up	3.04e-06	pleckstrin	10384458
Kif11	3.5	12.25	up	5.84e-08	kinesin family member 11	10462796
Mela	3.5	12.25	up	2.6e-05	melanoma antigen	10582549
Cks1b	3.49	12.1801	up	8.17e-08	CDC28 protein kinase 1b	10499639
Lair1	3.49	12.1801	up	3.66e-07	leukocyte-associated Ig-like receptor 1	10559486
Sprr1a	3.49	12.1801	up	2.78e-06	small proline-rich protein 1A	10499899
Fyb	3.48	12.1104	up	6.11e-07	FYN binding protein	10422760
Cdc42ep5	3.47	12.0409	up	2.49e-07	CDC42 effector protein (Rho GTPase binding) 5	10559509
Lgals3	3.47	12.0409	up	2.89e-07	lectin, galactose binding, soluble 3	10414360
Runx1	3.46	11.9716	up	2.38e-07	runt related transcription factor 1	10441003
Tmem97	3.46	11.9716	up	2.51e-07	transmembrane protein 97	10434668
Cks2	3.46	11.9716	up	3.86e-06	CDC28 protein kinase regulatory subunit 2	10353004
Myf5	3.45	11.9025	up	1.27e-07	myogenic factor 5	10372226
Plpp2	3.45	11.9025	up	1.92e-07	phospholipid phosphatase 2	10370552
Cnn2	3.45	11.9025	up	1.04e-06	calponin 2	10364593
Kif20a	3.44	11.8336	up	6.17e-08	kinesin family member 20A	10454709
Clec4n	3.44	11.8336	up	1.09e-07	C-type lectin domain family 4, member n	10541605
Lipg	3.44	11.8336	up	1.55e-07	lipase, endothelial	10459772
Tnfrsf10b	3.44	11.8336	up	4.31e-07	tumor necrosis factor receptor superfamily, member 10b	10416230
Havcr2	3.44	11.8336	up	9.88e-07	hepatitis A virus cellular receptor 2	10375443
Trim59	3.43	11.7649	up	2.01e-07	tripartite motif-containing 59	10498620
Il2rg	3.42	11.6964	up	6.17e-08	interleukin 2 receptor, gamma chain	10606016
Trim30d	3.42	11.6964	up	1.27e-07	tripartite motif-containing 30D	10566366
Epb41l4a	3.42	11.6964	up	2.34e-06	erythrocyte membrane protein band 4.1 like 4a	10458052
Tmsb10	3.41	11.6281	up	3.04e-07	thymosin, beta 10	10551009
Hmga2	3.4	11.56	up	6.17e-08	high mobility group AT-hook 2	10372796
Mtbp	3.4	11.56	up	1.2e-07	Mdm2, transformed 3T3 cell double minute p53 binding protein	10424188
Cd52	3.4	11.56	up	8.56e-07	CD52 antigen	10517165
Aif1l	3.4	11.56	up	1.19e-06	allograft inflammatory factor 1-like	10471247
	3.39	11.4921	up	3.67e-07		10466190
Plk2	3.39	11.4921	up	5.55e-07	polo-like kinase 2	10407126
Kif18b	3.39	11.4921	up	6.86e-07	kinesin family member 18B	10391811
Gpr137b-ps	3.39	11.4921	up	4.91e-06	G protein-coupled receptor 137B, pseudogene	10407792
	3.39	11.4921	up	2.72e-05		10383208
Slc7a5	3.38	11.4244	up	5.84e-08	solute carrier family 7 (cationic amino acid transporter, y+ system), member 5	10582275
Siglec1	3.38	11.4244	up	1.5e-07	sialic acid binding Ig-like lectin 1, sialoadhesin	10487823
Cd68	3.38	11.4244	up	3.66e-07	CD68 antigen	10387536
Gatm	3.38	11.4244	up	6.04e-07	glycine amidinotransferase (L-arginine:glycine amidinotransferase)	10487011
Plxnb2	3.38	11.4244	up	6.82e-07	plexin B2	10431424
Pld4	3.38	11.4244	up	2.17e-06	phospholipase D family, member 4	10398907
Kif23	3.37	11.3569	up	7.14e-08	kinesin family member 23	10594251
Fkbp10	3.37	11.3569	up	2.41e-07	FK506 binding protein 10	10381122
Pilra	3.37	11.3569	up	6.23e-07	paired immunoglobin-like type 2 receptor alpha	10534927
Ccnd1	3.36	11.2896	up	3.9e-07	cyclin D1	10569646
Plac8	3.36	11.2896	up	6.38e-07	placenta-specific 8	10531724
Hck	3.35	11.2225	up	5.95e-08	hemopoietic cell kinase	10477250
Mcm6	3.34	11.1556	up	5.67e-08	minichromosome maintenance complex component 6	10357436
Ajuba	3.34	11.1556	up	1.78e-07	ajuba LIM protein	10419790
Clec4a1	3.34	11.1556	up	4.41e-07	C-type lectin domain family 4, member a1	10541555
Foxm1	3.33	11.0889	up	1.19e-07	forkhead box M1	10542079
P2ry13	3.33	11.0889	up	1.48e-07	purinergic receptor P2Y, G-protein coupled 13	10498367
Asf1b	3.33	11.0889	up	1.92e-07	anti-silencing function 1B histone chaperone	10573261
Tpbg	3.33	11.0889	up	2.01e-07	trophoblast glycoprotein	10587554
Spi1	3.33	11.0889	up	4.79e-07	spleen focus forming virus (SFFV) proviral integration oncogene	10473809
Dbf4	3.33	11.0889	up	5.11e-07	DBF4 zinc finger	10528077
LOC100038947///Sirpb1b///Sirpb1a	3.32	11.0224	up	1.8e-07	signal-regulatory protein beta 1-like///signal-regulatory protein beta 1B///signal-regulatory protein beta 1A	10497364
Cd53	3.32	11.0224	up	4.47e-07	CD53 antigen	10501063
Rtp4	3.32	11.0224	up	2.12e-06	receptor transporter protein 4	10434778
AI504432	3.31	10.9561	up	1.96e-07	expressed sequence AI504432	10495186
Ccl8	3.31	10.9561	up	1.99e-07	chemokine (C-C motif) ligand 8	10379535
Ly75	3.31	10.9561	up	1.1e-06	lymphocyte antigen 75	10482929
Cdh11	3.31	10.9561	up	2.84e-06	cadherin 11	10581013
Ppia	3.31	10.9561	up	1.48e-05	peptidylprolyl isomerase A	10545337
Lurap1l	3.3	10.89	up	6.17e-08	leucine rich adaptor protein 1-like	10505623
Zwilch	3.3	10.89	up	1.8e-07	zwilch kinetochore protein	10594426
	3.3	10.89	up	2.22e-05		10344608
Gemin6	3.29	10.8241	up	1.96e-07	gem (nuclear organelle) associated protein 6	10541091
Klra14-ps///Klra21///Klra9///Klra8///Klra3///Klra10	3.28	10.7584	up	1.9e-07	killer cell lectin-like receptor subfamily A, member 14, pseudogene///killer cell lectin-like receptor subfamily A, member 21///killer cell lectin-like receptor subfamily A, member 9///killer cell lectin-like receptor, subfamily A, member 8///killer cell lectin-like receptor, subfamily A, member 3///killer cell lectin-like receptor subfamily A, member 10	10548525
Baiap2l1	3.28	10.7584	up	2.49e-07	BAI1-associated protein 2-like 1	10535559
Cep192	3.28	10.7584	up	2.63e-06	centrosomal protein 192	10456490
Ngfrap1	3.28	10.7584	up	3.16e-06	nerve growth factor receptor (TNFRSF16) associated protein 1	10601857
Fosl1	3.28	10.7584	up	3.55e-06	fos-like antigen 1	10460585
Ly96	3.28	10.7584	up	4.6e-06	lymphocyte antigen 96	10344966
Kdelr3	3.27	10.6929	up	8.47e-08	KDEL (Lys-Asp-Glu-Leu) endoplasmic reticulum protein retention receptor 3	10425287
Usp18	3.27	10.6929	up	1.31e-07	ubiquitin specific peptidase 18	10541307
Phf11d	3.27	10.6929	up	2.4e-07	PHD finger protein 11D	10420488
Ccl2	3.27	10.6929	up	2.86e-07	chemokine (C-C motif) ligand 2	10379511
Plscr2	3.27	10.6929	up	6.53e-07	phospholipid scramblase 2	10587799
	3.27	10.6929	up	3.77e-06		10352813
Cd33	3.26	10.6276	up	2.04e-07	CD33 antigen	10562709
Mbnl3	3.26	10.6276	up	2.61e-07	muscleblind-like 3 (Drosophila)	10604528
Diaph3	3.25	10.5625	up	5.91e-08	diaphanous related formin 3	10421877
Acpp	3.25	10.5625	up	1.57e-07	acid phosphatase, prostate	10596303
Arhgap11a	3.25	10.5625	up	4.81e-07	Rho GTPase activating protein 11A	10485963
Zfp57	3.25	10.5625	up	9.37e-07	zinc finger protein 57	10445071
Gpr176	3.25	10.5625	up	1.7e-06	G protein-coupled receptor 176	10486102
Cep55	3.25	10.5625	up	1.97e-06	centrosomal protein 55	10462866
Soat1	3.24	10.4976	up	8.17e-08	sterol O-acyltransferase 1	10359161
	3.24	10.4976	up	1e-07		10608667
Gm5150	3.24	10.4976	up	4.61e-06	predicted gene 5150	10497372
Ddx60	3.23	10.4329	up	3.6e-07	DEAD (Asp-Glu-Ala-Asp) box polypeptide 60	10571984
Smc2	3.22	10.3684	up	8.17e-08	structural maintenance of chromosomes 2	10504957
Sgol2a	3.22	10.3684	up	9.17e-08	shugoshin-like 2a (S. pombe)	10346365
Ncapg	3.22	10.3684	up	1.71e-07	non-SMC condensin I complex, subunit G	10521731
Cd14	3.22	10.3684	up	4.73e-07	CD14 antigen	10458382
Pakap	3.22	10.3684	up	4.73e-07	paralemmin A kinase anchor protein	10505143
Mnda///Ifi204	3.22	10.3684	up	1.56e-06	myeloid cell nuclear differentiation antigen///interferon activated gene 204	10360382
	3.22	10.3684	up	3.67e-06		10342910
Herc6	3.21	10.3041	up	6.17e-08	hect domain and RLD 6	10538590
Ccl5	3.21	10.3041	up	1.24e-07	chemokine (C-C motif) ligand 5	10389207
Rsad2	3.21	10.3041	up	1.34e-07	radical S-adenosyl methionine domain containing 2	10399710
Mcpt2	3.21	10.3041	up	1.34e-07	mast cell protease 2	10415438
Clec12a	3.21	10.3041	up	2.72e-07	C-type lectin domain family 12, member a	10542164
Hist1h1b	3.2	10.24	up	1.61e-07	histone cluster 1, H1b	10408081
Pdk3	3.2	10.24	up	6.92e-07	pyruvate dehydrogenase kinase, isoenzyme 3	10605711
Loxl4	3.2	10.24	up	1.26e-06	lysyl oxidase-like 4	10467766
Knstrn	3.2	10.24	up	2.74e-06	kinetochore-localized astrin/SPAG5 binding	10474825
Rgs17	3.19	10.1761	up	1.55e-07	regulator of G-protein signaling 17	10361358
Scimp	3.19	10.1761	up	1.15e-06	SLP adaptor and CSK interacting membrane protein	10387985
Actn1	3.19	10.1761	up	1.24e-06	actinin, alpha 1	10401244
Ptk2b	3.18	10.1124	up	1.9e-07	PTK2 protein tyrosine kinase 2 beta	10420957
	3.18	10.1124	up	4.9e-07		10339886
Casp1	3.18	10.1124	up	5.12e-07	caspase 1	10582985
Stap1	3.17	10.0489	up	2.11e-07	signal transducing adaptor family member 1	10522788
Tlr8	3.17	10.0489	up	3.57e-07	toll-like receptor 8	10607868
Fcer1g	3.17	10.0489	up	9.06e-07	Fc receptor, IgE, high affinity I, gamma polypeptide	10360070
Clcn5	3.16	9.9856	up	5.91e-07	chloride channel, voltage-sensitive 5	10603289
Ccr1	3.16	9.9856	up	1.02e-06	chemokine (C-C motif) receptor 1	10598004
Itgam	3.16	9.9856	up	2.34e-06	integrin alpha M	10557862
Trim30a	3.15	9.9225	up	1.49e-07	tripartite motif-containing 30A	10566358
Cd69	3.15	9.9225	up	1.8e-07	CD69 antigen	10548333
Tnnt2	3.15	9.9225	up	4.87e-07	troponin T2, cardiac	10350173
Hexb	3.14	9.8596	up	6.58e-07	hexosaminidase B	10411373
Fcrls	3.13	9.7969	up	1.31e-07	Fc receptor-like S, scavenger receptor	10499189
Loxl3	3.13	9.7969	up	2.4e-07	lysyl oxidase-like 3	10539263
Ddias	3.13	9.7969	up	2.51e-07	DNA damage-induced apoptosis suppressor	10565570
Anxa1	3.13	9.7969	up	5.52e-07	annexin A1	10466606
Kif2c	3.13	9.7969	up	6.88e-07	kinesin family member 2C	10515431
Thbs1	3.13	9.7969	up	1.2e-06	thrombospondin 1	10474700
Gm5424///Ass1	3.13	9.7969	up	3.19e-06	argininosuccinate synthase pseudogene///argininosuccinate synthetase 1	10363541
Gm15753///Sp110	3.12	9.7344	up	7.89e-08	predicted gene 15753///Sp110 nuclear body protein	10582874
Bcl2a1d///Bcl2a1c///Bcl2a1b///Bcl2a1a	3.12	9.7344	up	1.48e-07	B cell leukemia/lymphoma 2 related protein A1d///B cell leukemia/lymphoma 2 related protein A1c///B cell leukemia/lymphoma 2 related protein A1b///B cell leukemia/lymphoma 2 related protein A1a	10595633
Tmem97	3.12	9.7344	up	1.45e-05	transmembrane protein 97	10388880
Oasl2	3.11	9.6721	up	1.41e-07	2'-5' oligoadenylate synthetase-like 2	10524621
Clec4a2///Clec4a2	3.11	9.6721	up	2.14e-07	C-type lectin domain family 4, member a2///C-type lectin domain family 4, member a2	10541587
Cers6	3.11	9.6721	up	2.96e-07	ceramide synthase 6	10472501
Slc25a24	3.1	9.61	up	6.81e-08	solute carrier family 25 (mitochondrial carrier, phosphate carrier), member 24	10495405
Mis18bp1	3.1	9.61	up	1.22e-06	MIS18 binding protein 1	10400589
Olfr56///Ifi47	3.09	9.5481	up	1.95e-07	olfactory receptor 56///interferon gamma inducible protein 47	10375515
Adgrl3	3.09	9.5481	up	2.3e-07	adhesion G protein-coupled receptor L3	10522749
Lacc1	3.09	9.5481	up	1.36e-06	laccase (multicopper oxidoreductase) domain containing 1	10421697
Cysltr1	3.09	9.5481	up	1.74e-06	cysteinyl leukotriene receptor 1	10606355
Stc1	3.09	9.5481	up	1.19e-05	stanniocalcin 1	10416181
Pyhin1	3.09	9.5481	up	0.000196	pyrin and HIN domain family, member 1	10351873
Vcan	3.08	9.4864	up	4.47e-07	versican	10410931
Ddx58	3.07	9.4249	up	2.64e-07	DEAD (Asp-Glu-Ala-Asp) box polypeptide 58	10512067
Pakap///Palm2	3.07	9.4249	up	3e-07	paralemmin A kinase anchor protein///paralemmin 2	10505120
Xaf1	3.07	9.4249	up	3.66e-07	XIAP associated factor 1	10378068
	3.07	9.4249	up	1.05e-06		10383192
Ptprc	3.06	9.3636	up	3.78e-07	protein tyrosine phosphatase, receptor type, C	10358224
Cyth4	3.06	9.3636	up	7.7e-07	cytohesin 4	10425092
	3.06	9.3636	up	1.4e-06		10342583
Aurkb	3.06	9.3636	up	3.29e-06	aurora kinase B	10377405
Rhod	3.05	9.3025	up	3.27e-07	ras homolog family member D	10464754
Gzmb	3.05	9.3025	up	4.79e-07	granzyme B	10420308
Frk	3.05	9.3025	up	6.73e-07	fyn-related kinase	10362499
Tmem176a	3.05	9.3025	up	7.26e-07	transmembrane protein 176A	10538150
LOC102639044///Npm1	3.05	9.3025	up	8.97e-06	nucleophosmin pseudogene///nucleophosmin 1	10362593
Ska3	3.04	9.2416	up	1.43e-07	spindle and kinetochore associated complex subunit 3	10420426
C1qc	3.04	9.2416	up	2.12e-07	complement component 1, q subcomponent, C chain	10517513
Mboat2	3.04	9.2416	up	2.47e-07	membrane bound O-acyltransferase domain containing 2	10394990
C1qa	3.04	9.2416	up	2.72e-07	complement component 1, q subcomponent, alpha polypeptide	10517517
Ccnb1	3.04	9.2416	up	3.8e-06	cyclin B1	10515836
	3.04	9.2416	up	4.99e-06		10584600
Fzd2	3.03	9.1809	up	1.1e-07	frizzled class receptor 2	10381603
Dlgap5	3.03	9.1809	up	2.23e-07	discs, large (Drosophila) homolog-associated protein 5	10419323
Epha2	3.03	9.1809	up	5.43e-07	Eph receptor A2	10509965
Tgtp2///Tgtp1	3.03	9.1809	up	1.29e-06	T cell specific GTPase 2///T cell specific GTPase 1	10385518
Smpdl3b	3.02	9.1204	up	1.04e-07	sphingomyelin phosphodiesterase, acid-like 3B	10516956
Prrg4	3.02	9.1204	up	1.92e-06	proline rich Gla (G-carboxyglutamic acid) 4 (transmembrane)	10485624
Vav1	3.02	9.1204	up	2.59e-05	vav 1 oncogene	10446253
Syt13	3.01	9.0601	up	1.97e-07	synaptotagmin XIII	10474048
Tubb2b	3.01	9.0601	up	3.13e-07	tubulin, beta 2B class IIB	10408613
Tmem173	3.01	9.0601	up	1.33e-06	transmembrane protein 173	10458314
	3.01	9.0601	up	6.1e-06		10340650
Parpbp	3	9	up	6.02e-08	PARP1 binding protein	10371591
Adamts14	3	9	up	1.94e-07	a disintegrin-like and metallopeptidase (reprolysin type) with thrombospondin type 1 motif, 14	10369431
Zbp1	2.99	8.9401	up	2.11e-07	Z-DNA binding protein 1	10490150
Tlr9	2.99	8.9401	up	5.18e-07	toll-like receptor 9	10588479
Ccl12	2.99	8.9401	up	1.07e-06	chemokine (C-C motif) ligand 12	10379530
Depdc1a	2.99	8.9401	up	7.23e-05	DEP domain containing 1a	10497122
Adam19	2.98	8.8804	up	9.95e-08	a disintegrin and metallopeptidase domain 19 (meltrin beta)	10375402
Tm4sf19	2.98	8.8804	up	3.21e-07	transmembrane 4 L six family member 19	10435043
Steap1	2.97	8.8209	up	1.55e-07	six transmembrane epithelial antigen of the prostate 1	10528015
Fam64a	2.97	8.8209	up	2.72e-07	family with sequence similarity 64, member A	10378053
Msmo1	2.97	8.8209	up	3.14e-07	methylsterol monoxygenase 1	10578916
E2f8	2.97	8.8209	up	3.45e-07	E2F transcription factor 8	10563780
Bub1b	2.96	8.7616	up	1.31e-07	BUB1B, mitotic checkpoint serine/threonine kinase	10474769
Tyms	2.96	8.7616	up	1.55e-07	thymidylate synthase	10528915
Hist1h2al///Hist1h2ao///Hist2h2ab///Hist2h2aa2///Hist1h2ai///Hist2h2ac///Hist1h2af///Hist1h2ab///Hist1h2ap///Hist1h2an///Hist1h2ak///Hist1h2ah///Hist1h2ag///Hist1h2ae///Hist1h2ad///Hist1h2ac///Hist1h2aa///Hist3h2a///H2afj///H2afx///Hist2h2aa1///Hist1h3d	2.96	8.7616	up	1.15e-06	histone cluster 1, H2al///histone cluster 1, H2ao///histone cluster 2, H2ab///histone cluster 2, H2aa2///histone cluster 1, H2ai///histone cluster 2, H2ac///histone cluster 1, H2af///histone cluster 1, H2ab///histone cluster 1, H2ap///histone cluster 1, H2an///histone cluster 1, H2ak///histone cluster 1, H2ah///histone cluster 1, H2ag///histone cluster 1, H2ae///histone cluster 1, H2ad///histone …	10404026
Oas3	2.96	8.7616	up	4.68e-06	2'-5' oligoadenylate synthetase 3	10533213
	2.96	8.7616	up	8.49e-06		10383200
Mmp23	2.95	8.7025	up	1.48e-07	matrix metallopeptidase 23	10519140
Stambpl1	2.95	8.7025	up	2.2e-07	STAM binding protein like 1	10462587
Ifi30	2.95	8.7025	up	2.23e-07	interferon gamma inducible protein 30	10579347
Cfap69	2.95	8.7025	up	2.66e-07	cilia and flagella associated protein 69	10527982
Smc4	2.95	8.7025	up	2.72e-07	structural maintenance of chromosomes 4	10492558
Slc39a6	2.95	8.7025	up	5.05e-07	solute carrier family 39 (metal ion transporter), member 6	10457872
Hsp90aa1	2.95	8.7025	up	2.88e-06	heat shock protein 90, alpha (cytosolic), class A member 1	10378848
P3h4	2.94	8.6436	up	1.2e-07	prolyl 3-hydroxylase family member 4 (non-enzymatic)	10391119
Tlr1	2.94	8.6436	up	1.48e-07	toll-like receptor 1	10530145
Sertad4	2.94	8.6436	up	5.2e-07	SERTA domain containing 4	10361186
Lilrb4a	2.94	8.6436	up	5.36e-07	leukocyte immunoglobulin-like receptor, subfamily B, member 4A	10363082
Dtl	2.94	8.6436	up	8.47e-07	denticleless E3 ubiquitin protein ligase	10361110
	2.94	8.6436	up	3.32e-06		10341109
Dusp4	2.93	8.5849	up	1.1e-07	dual specificity phosphatase 4	10571312
Igf2bp2	2.93	8.5849	up	3.2e-07	insulin-like growth factor 2 mRNA binding protein 2	10438603
Rasgef1b	2.93	8.5849	up	3.98e-07	RasGEF domain family, member 1B	10531610
Efnb2	2.92	8.5264	up	1.28e-07	ephrin B2	10576911
Hs6st2	2.92	8.5264	up	6.44e-07	heparan sulfate 6-O-sulfotransferase 2	10604542
	2.92	8.5264	up	2.01e-05		10340258
	2.92	8.5264	up	2.64e-05		10340422
Ncapg2	2.91	8.4681	up	2.53e-07	non-SMC condensin II complex, subunit G2	10399087
Arhgap22	2.91	8.4681	up	3.88e-07	Rho GTPase activating protein 22	10413951
Hmgb2	2.91	8.4681	up	7.09e-07	high mobility group box 2	10571870
Ddx3y	2.91	8.4681	up	3.23e-06	DEAD (Asp-Glu-Ala-Asp) box polypeptide 3, Y-linked	10608138
	2.91	8.4681	up	5.43e-06		10383206
	2.91	8.4681	up	7.56e-05		10385504
Tyrobp	2.9	8.41	up	2.27e-07	TYRO protein tyrosine kinase binding protein	10551883
Ifit2	2.9	8.41	up	3.41e-07	interferon-induced protein with tetratricopeptide repeats 2	10462613
Gm12250	2.9	8.41	up	3.74e-07	predicted gene 12250	10376324
Hist1h2ak	2.9	8.41	up	6.99e-07	histone cluster 1, H2ak	10408077
Mest	2.9	8.41	up	1.44e-06	mesoderm specific transcript	10537062
Hgf	2.89	8.3521	up	7.14e-08	hepatocyte growth factor	10519857
Dap	2.89	8.3521	up	1.99e-07	death-associated protein	10423498
Nid2	2.89	8.3521	up	4.74e-07	nidogen 2	10412921
Plaur	2.89	8.3521	up	4.99e-07	plasminogen activator, urokinase receptor	10550906
Tpx2	2.89	8.3521	up	5.36e-07	TPX2, microtubule-associated	10477187
Cep192	2.89	8.3521	up	4.76e-06	centrosomal protein 192	10456488
	2.89	8.3521	up	0.000166		10341051
Cd44	2.88	8.2944	up	1.38e-07	CD44 antigen	10485405
Cd109	2.88	8.2944	up	1.57e-07	CD109 antigen	10587383
2009-09-01	2.88	8.2944	up	2.28e-07	septin 9	10382912
2810417H13Rik	2.88	8.2944	up	2.4e-07	RIKEN cDNA 2810417H13 gene	10350838
Tns3	2.88	8.2944	up	8.27e-07	tensin 3	10384233
Ckap2l	2.88	8.2944	up	8.8e-07	cytoskeleton associated protein 2-like	10487577
Cenpn	2.87	8.2369	up	1.12e-07	centromere protein N	10575733
Fat1	2.87	8.2369	up	1.27e-07	FAT atypical cadherin 1	10571530
Stil	2.87	8.2369	up	2.53e-07	Scl/Tal1 interrupting locus	10507112
Efemp1	2.87	8.2369	up	2.53e-07	epidermal growth factor-containing fibulin-like extracellular matrix protein 1	10374777
Adamts4	2.87	8.2369	up	3.74e-07	a disintegrin-like and metallopeptidase (reprolysin type) with thrombospondin type 1 motif, 4	10351551
Wsb1	2.87	8.2369	up	4.42e-07	WD repeat and SOCS box-containing 1	10388938
Inpp5d	2.87	8.2369	up	4.62e-07	inositol polyphosphate-5-phosphatase D	10348244
Chrng	2.87	8.2369	up	6.08e-07	cholinergic receptor, nicotinic, gamma polypeptide	10348166
Rgs1	2.87	8.2369	up	2.67e-06	regulator of G-protein signaling 1	10358408
Gsap	2.87	8.2369	up	3.04e-06	gamma-secretase activating protein	10519951
Tcirg1	2.86	8.1796	up	7.45e-08	T cell, immune regulator 1, ATPase, H+ transporting, lysosomal V0 protein A3	10464529
Mrpl44	2.86	8.1796	up	9.88e-08	mitochondrial ribosomal protein L44	10347774
Ifit3	2.86	8.1796	up	1.8e-07	interferon-induced protein with tetratricopeptide repeats 3	10462618
Plk4	2.86	8.1796	up	2.07e-07	polo-like kinase 4	10491805
C2	2.86	8.1796	up	2.27e-07	complement component 2 (within H-2S)	10450344
P2ry6	2.86	8.1796	up	5.14e-07	pyrimidinergic receptor P2Y, G-protein coupled, 6	10565958
Csf1	2.86	8.1796	up	8.79e-07	colony stimulating factor 1 (macrophage)	10501164
Gm6756///Phgdh	2.86	8.1796	up	1.48e-06	3-phosphoglycerate dehydrogenase pseudogene///3-phosphoglycerate dehydrogenase	10558439
	2.86	8.1796	up	3.32e-05		10344592
Bst2	2.85	8.1225	up	1.02e-07	bone marrow stromal cell antigen 2	10579532
Emb	2.85	8.1225	up	5.25e-07	embigin	10407327
Rbbp8	2.85	8.1225	up	1.22e-06	retinoblastoma binding protein 8	10453867
	2.85	8.1225	up	7.16e-05		10343305
Fads3	2.84	8.0656	up	2.15e-07	fatty acid desaturase 3	10461423
Il10ra	2.84	8.0656	up	2.8e-07	interleukin 10 receptor, alpha	10593050
Fmn1	2.84	8.0656	up	6.1e-07	formin 1	10474619
Cd84	2.84	8.0656	up	6.95e-07	CD84 antigen	10351679
Mastl	2.84	8.0656	up	9.46e-07	microtubule associated serine/threonine kinase-like	10480432
Scn5a	2.84	8.0656	up	1.53e-06	sodium channel, voltage-gated, type V, alpha	10597656
Zfpm2	2.83	8.0089	up	6.96e-08	zinc finger protein, multitype 2	10423902
Rab31	2.83	8.0089	up	1.05e-07	RAB31, member RAS oncogene family	10452485
Gja1	2.83	8.0089	up	2.61e-07	gap junction protein, alpha 1	10363173
Kif4	2.83	8.0089	up	3.21e-07	kinesin family member 4	10601011
Slit2	2.83	8.0089	up	3.76e-07	slit homolog 2 (Drosophila)	10521759
Ncf4	2.83	8.0089	up	6.59e-07	neutrophil cytosolic factor 4	10425053
Npl	2.83	8.0089	up	8.06e-07	N-acetylneuraminate pyruvate lyase	10358879
LOC100038947///Sirpb1b///Sirpb1a	2.83	8.0089	up	1.39e-06	signal-regulatory protein beta 1-like///signal-regulatory protein beta 1B///signal-regulatory protein beta 1A	10497349
Gm8624///Rps23	2.83	8.0089	up	0.000266	ribosomal protein S23 pseudogene///ribosomal protein S23	10491730
Tmem254b///Tmem254c///Tmem254a	2.82	7.9524	up	1.2e-07	transmembrane protein 254b///transmembrane protein 254c///transmembrane protein 254a	10418210
B4galt6	2.82	7.9524	up	1.54e-06	UDP-Gal:betaGlcNAc beta 1,4-galactosyltransferase, polypeptide 6	10457733
Serpine1	2.81	7.8961	up	1.08e-07	serine (or cysteine) peptidase inhibitor, clade E, member 1	10534667
Itgb4	2.81	7.8961	up	3.33e-07	integrin beta 4	10382713
Tmsb10	2.81	7.8961	up	3.56e-07	thymosin, beta 10	10545479
Dok1	2.81	7.8961	up	6.29e-07	docking protein 1	10545623
Fcgr1///Fcgr1	2.81	7.8961	up	1.26e-05	Fc receptor, IgG, high affinity I///Fc receptor, IgG, high affinity I	10500335
Baiap2	2.8	7.84	up	2.09e-07	brain-specific angiogenesis inhibitor 1-associated protein 2	10383289
Nusap1	2.8	7.84	up	3.82e-07	nucleolar and spindle associated protein 1	10474984
	2.8	7.84	up	1.82e-05		10341214
Spats2	2.79	7.7841	up	1.35e-07	spermatogenesis associated, serine-rich 2	10426689
Fscn1	2.79	7.7841	up	1.52e-07	fascin actin-bundling protein 1	10527158
Gfra2	2.79	7.7841	up	1.9e-07	glial cell line derived neurotrophic factor family receptor alpha 2	10416340
Bcat1	2.79	7.7841	up	2.72e-07	branched chain aminotransferase 1, cytosolic	10549222
Frmpd1	2.79	7.7841	up	2.87e-07	FERM and PDZ domain containing 1	10504534
Pik3ap1	2.79	7.7841	up	3.03e-07	phosphoinositide-3-kinase adaptor protein 1	10467578
Gbp2///Gbp2b	2.79	7.7841	up	6.04e-07	guanylate binding protein 2///guanylate binding protein 2b	10496592
Abhd2	2.79	7.7841	up	6.86e-07	abhydrolase domain containing 2	10554269
Nradd	2.79	7.7841	up	1.35e-06	neurotrophin receptor associated death domain	10597173
Prps2	2.79	7.7841	up	1.73e-06	phosphoribosyl pyrophosphate synthetase 2	10607877
Gpr137b	2.79	7.7841	up	2.17e-06	G protein-coupled receptor 137B	10407803
Galm	2.79	7.7841	up	2.39e-06	galactose mutarotase	10447084
Hacd4	2.79	7.7841	up	1.67e-05	3-hydroxyacyl-CoA dehydratase 4	10514275
Col12a1	2.78	7.7284	up	2.01e-07	collagen, type XII, alpha 1	10595211
Gm21975///Evi2b///Evi2a	2.78	7.7284	up	2.4e-07	predicted gene 21975///ecotropic viral integration site 2b///ecotropic viral integration site 2a	10388958
Gas2l3	2.78	7.7284	up	2.47e-07	growth arrest-specific 2 like 3	10371770
Snx7	2.78	7.7284	up	1.2e-06	sorting nexin 7	10501762
Gpx8	2.78	7.7284	up	1.23e-06	glutathione peroxidase 8 (putative)	10412207
Dennd4a	2.78	7.7284	up	1.81e-06	DENN/MADD domain containing 4A	10586244
LOC101055758///LOC101055663///LOC671917///Gm7609///Sp100	2.78	7.7284	up	3.39e-06	component of Sp100-rs-like///component of Sp100-rs-like///component of Sp100-rs-like///predicted pseudogene 7609///nuclear antigen Sp100	10356262
Mrc2	2.77	7.6729	up	1.41e-07	mannose receptor, C type 2	10381898
Srpx2	2.77	7.6729	up	1.55e-07	sushi-repeat-containing protein, X-linked 2	10601659
Ext1	2.77	7.6729	up	2.25e-07	exostoses (multiple) 1	10428579
Hells	2.77	7.6729	up	6.86e-07	helicase, lymphoid specific	10462973
Oscar	2.77	7.6729	up	1.07e-06	osteoclast associated receptor	10559399
	2.77	7.6729	up	1.15e-06		10406852
	2.77	7.6729	up	0.00012		10343525
Rnf213	2.76	7.6176	up	1.78e-07	ring finger protein 213	10383214
G930009F23Rik	2.76	7.6176	up	1.9e-07	RIKEN cDNA G930009F23 gene	10428308
Emp3	2.76	7.6176	up	2.74e-07	epithelial membrane protein 3	10563441
Ncaph	2.76	7.6176	up	2.84e-07	non-SMC condensin I complex, subunit H	10487340
Isg20	2.76	7.6176	up	4.29e-07	interferon-stimulated protein	10554240
Postn	2.76	7.6176	up	8.8e-07	periostin, osteoblast specific factor	10492021
Itgb2	2.76	7.6176	up	1.43e-06	integrin beta 2	10364262
Scpep1	2.76	7.6176	up	1.79e-06	serine carboxypeptidase 1	10389719
	2.76	7.6176	up	5.1e-05		10339488
	2.76	7.6176	up	0.000143		10456719
Fam91a1	2.75	7.5625	up	1e-07	family with sequence similarity 91, member A1	10424260
Nuf2	2.75	7.5625	up	2.2e-07	NUF2, NDC80 kinetochore complex component	10359890
Pole2	2.75	7.5625	up	2.35e-07	polymerase (DNA directed), epsilon 2 (p59 subunit)	10400649
Id2	2.75	7.5625	up	2.4e-07	inhibitor of DNA binding 2	10399691
Ccdc88a	2.75	7.5625	up	6.21e-07	coiled coil domain containing 88A	10374842
Laptm5	2.75	7.5625	up	1.06e-06	lysosomal-associated protein transmembrane 5	10508663
Trem2	2.75	7.5625	up	1.51e-06	triggering receptor expressed on myeloid cells 2	10445781
Sema7a	2.75	7.5625	up	1.88e-06	sema domain, immunoglobulin domain (Ig), and GPI membrane anchor, (semaphorin) 7A	10585778
Hist1h3a///Hist2h3b///Hist1h3i///Hist1h3h///Hist1h3e///Hist1h3b///Hist1h3d///Hist1h3c///Hist1h3f///Hist1h3g///Hist2h3c2///Hist2h3c1///Hist1h3d	2.75	7.5625	up	2.37e-06	histone cluster 1, H3a///histone cluster 2, H3b///histone cluster 1, H3i///histone cluster 1, H3h///histone cluster 1, H3e///histone cluster 1, H3b///histone cluster 1, H3d///histone cluster 1, H3c///histone cluster 1, H3f///histone cluster 1, H3g///histone cluster 2, H3c2///histone cluster 2, H3c1///histone cluster 1, H3d	10408239
	2.75	7.5625	up	7.69e-06		10341650
Gemin6	2.75	7.5625	up	9.3e-06	gem (nuclear organelle) associated protein 6	10447097
Clec7a	2.75	7.5625	up	1.96e-05	C-type lectin domain family 7, member a	10548375
Dclk1	2.74	7.5076	up	1.9e-07	doublecortin-like kinase 1	10492136
C1qb	2.74	7.5076	up	3.32e-07	complement component 1, q subcomponent, beta polypeptide	10517508
Dctd	2.74	7.5076	up	4.31e-07	dCMP deaminase	10571752
Myh3	2.74	7.5076	up	5.12e-07	myosin, heavy polypeptide 3, skeletal muscle, embryonic	10377018
Apbb1ip	2.74	7.5076	up	5.91e-07	amyloid beta (A4) precursor protein-binding, family B, member 1 interacting protein	10469695
Mme	2.74	7.5076	up	2.26e-06	membrane metallo endopeptidase	10492355
Aldh18a1	2.73	7.4529	up	1.95e-07	aldehyde dehydrogenase 18 family, member A1	10467470
Ckap4	2.73	7.4529	up	1.95e-07	cytoskeleton-associated protein 4	10371387
Ctsk	2.73	7.4529	up	2.82e-07	cathepsin K	10494262
Skp2	2.73	7.4529	up	1.06e-06	S-phase kinase-associated protein 2 (p45)	10427606
Arhgdib	2.72	7.3984	up	1.92e-07	Rho, GDP dissociation inhibitor (GDI) beta	10548892
Fbxo5	2.72	7.3984	up	1.92e-07	F-box protein 5	10361375
Fam105a	2.72	7.3984	up	1.99e-07	family with sequence similarity 105, member A	10427918
Ldlr	2.72	7.3984	up	3.31e-07	low density lipoprotein receptor	10583732
Hist1h2al///Hist1h2ao///Hist2h2ab///Hist2h2aa2///Hist1h2ai///Hist2h2ac///Hist1h2af///Hist1h2ab///Hist1h2ap///Hist1h2an///Hist1h2ak///Hist1h2ah///Hist1h2ag///Hist1h2ae///Hist1h2ad///Hist1h2ac///H2afx///Hist2h2aa1///Hist1h3d	2.72	7.3984	up	3.95e-07	histone cluster 1, H2al///histone cluster 1, H2ao///histone cluster 2, H2ab///histone cluster 2, H2aa2///histone cluster 1, H2ai///histone cluster 2, H2ac///histone cluster 1, H2af///histone cluster 1, H2ab///histone cluster 1, H2ap///histone cluster 1, H2an///histone cluster 1, H2ak///histone cluster 1, H2ah///histone cluster 1, H2ag///histone cluster 1, H2ae///histone cluster 1, H2ad///histone …	10494386
Creb3l1	2.72	7.3984	up	1e-06	cAMP responsive element binding protein 3-like 1	10485117
Loxl4	2.72	7.3984	up	1.05e-06	lysyl oxidase-like 4	10467768
Unc93b1	2.72	7.3984	up	1.13e-06	unc-93 homolog B1 (C. elegans)	10460237
St3gal4	2.71	7.3441	up	1.41e-07	ST3 beta-galactoside alpha-2,3-sialyltransferase 4	10592084
Lrrc17	2.71	7.3441	up	1.48e-07	leucine rich repeat containing 17	10519998
Tagap	2.71	7.3441	up	1.7e-07	T cell activation Rho GTPase activating protein	10441601
Stk17b	2.71	7.3441	up	2.45e-07	serine/threonine kinase 17b (apoptosis-inducing)	10354588
Rai14	2.71	7.3441	up	3.14e-07	retinoic acid induced 14	10427744
Ube2l6	2.71	7.3441	up	3.88e-07	ubiquitin-conjugating enzyme E2L 6	10473356
Chek1	2.71	7.3441	up	5.29e-07	checkpoint kinase 1	10592201
Cxcl13	2.71	7.3441	up	9.28e-07	chemokine (C-X-C motif) ligand 13	10523359
P2ry12	2.71	7.3441	up	1.11e-06	purinergic receptor P2Y, G-protein coupled 12	10498371
Podnl1	2.71	7.3441	up	6.15e-06	podocan-like 1	10573319
Casp8	2.7	7.29	up	1.95e-07	caspase 8	10346564
Ccr5	2.7	7.29	up	2.45e-07	chemokine (C-C motif) receptor 5	10598013
Mmp14	2.7	7.29	up	3.91e-07	matrix metallopeptidase 14 (membrane-inserted)	10415052
Amigo2	2.7	7.29	up	4.08e-07	adhesion molecule with Ig like domain 2	10431935
Lrrn1	2.7	7.29	up	4.1e-07	leucine rich repeat protein 1, neuronal	10540401
Uty	2.7	7.29	up	5.97e-07	ubiquitously transcribed tetratricopeptide repeat gene, Y chromosome	10608107
	2.7	7.29	up	1.23e-06		10383198
Mx1	2.7	7.29	up	1.96e-06	MX dynamin-like GTPase 1	10441233
Marcksl1	2.7	7.29	up	2.27e-06	MARCKS-like 1	10508465
A630033H20Rik	2.7	7.29	up	5.68e-06	RIKEN cDNA A630033H20 gene	10601421
	2.7	7.29	up	1.02e-05		10342941
	2.7	7.29	up	1.86e-05		10339077
Hist1h4f	2.69	7.2361	up	1.47e-07	histone cluster 1, H4f	10408200
Layn	2.69	7.2361	up	1.59e-07	layilin	10593449
P4ha3	2.69	7.2361	up	1.94e-07	procollagen-proline, 2-oxoglutarate 4-dioxygenase (proline 4-hydroxylase), alpha polypeptide III	10555323
Tmem8c	2.69	7.2361	up	2.3e-07	transmembrane protein 8C	10481175
Col8a1	2.69	7.2361	up	3.03e-07	collagen, type VIII, alpha 1	10440091
	2.69	7.2361	up	5.38e-07		10383196
Slc15a3	2.69	7.2361	up	5.96e-07	solute carrier family 15, member 3	10461558
Cep192	2.69	7.2361	up	1.13e-06	centrosomal protein 192	10456439
	2.69	7.2361	up	1.29e-06		10383204
Aldh3b1	2.69	7.2361	up	1.31e-06	aldehyde dehydrogenase 3 family, member B1	10464560
H2-Q4	2.69	7.2361	up	1.52e-06	histocompatibility 2, Q region locus 4	10444814
	2.69	7.2361	up	1.82e-06		10339491
Pbk	2.69	7.2361	up	4.6e-06	PDZ binding kinase	10416037
	2.69	7.2361	up	3.04e-05		10344143
Fstl3	2.68	7.1824	up	1.04e-07	follistatin-like 3	10364494
Slc41a2	2.68	7.1824	up	1.96e-07	solute carrier family 41, member 2	10371321
6330407A03Rik	2.68	7.1824	up	2.23e-07	RIKEN cDNA 6330407A03 gene	10503107
Dhx57	2.68	7.1824	up	3.2e-07	DEAH (Asp-Glu-Ala-Asp/His) box polypeptide 57	10453114
Hacd2	2.68	7.1824	up	2.83e-06	3-hydroxyacyl-CoA dehydratase 2	10435383
Gprc5a	2.68	7.1824	up	7.69e-06	G protein-coupled receptor, family C, group 5, member A	10542335
Mx2	2.67	7.1289	up	3.74e-07	MX dynamin-like GTPase 2	10437224
Basp1	2.67	7.1289	up	5.29e-07	brain abundant, membrane attached signal protein 1	10427895
Twf1	2.67	7.1289	up	6.7e-07	twinfilin actin binding protein 1	10555892
Pnp	2.67	7.1289	up	1.19e-06	purine-nucleoside phosphorylase	10414514
Esco2	2.67	7.1289	up	2.24e-06	establishment of sister chromatid cohesion N-acetyltransferase 2	10420877
Zfp985	2.67	7.1289	up	5.66e-05	zinc finger protein 985	10510150
Lxn	2.66	7.0756	up	1.1e-07	latexin	10498576
Casp4	2.66	7.0756	up	2.4e-07	caspase 4, apoptosis-related cysteine peptidase	10582997
Gm4951	2.66	7.0756	up	3.15e-07	predicted gene 4951	10455954
Sgol1	2.66	7.0756	up	9.88e-06	shugoshin-like 1 (S. pombe)	10451805
	2.66	7.0756	up	0.000645		10338178
S100a6	2.65	7.0225	up	1.23e-07	S100 calcium binding protein A6 (calcyclin)	10493820
Pik3cg	2.65	7.0225	up	1.27e-07	phosphoinositide-3-kinase, catalytic, gamma polypeptide	10399924
Lgals3bp	2.65	7.0225	up	1.31e-07	lectin, galactoside-binding, soluble, 3 binding protein	10393573
Dock5	2.65	7.0225	up	3.82e-07	dedicator of cytokinesis 5	10421046
	2.65	7.0225	up	5.26e-07		10507477
Itgax	2.65	7.0225	up	7.33e-07	integrin alpha X	10557895
Phf11a	2.65	7.0225	up	1.1e-06	PHD finger protein 11A	10420483
	2.65	7.0225	up	3.39e-05		10340965
Tspan6	2.64	6.9696	up	2.36e-07	tetraspanin 6	10606609
Gm6377	2.64	6.9696	up	3.52e-07	predicted gene 6377	10601456
Apaf1	2.64	6.9696	up	4.15e-07	apoptotic peptidase activating factor 1	10371846
Cdca7l	2.64	6.9696	up	1.11e-06	cell division cycle associated 7 like	10399178
Dock2	2.64	6.9696	up	1.93e-06	dedicator of cyto-kinesis 2	10385118
	2.64	6.9696	up	7.2e-05		10338420
Cdkn2a	2.63	6.9169	up	1.64e-07	cyclin-dependent kinase inhibitor 2A	10514340
Gpr183	2.63	6.9169	up	3.13e-07	G protein-coupled receptor 183	10422496
Il7r	2.63	6.9169	up	7.74e-07	interleukin 7 receptor	10427628
	2.63	6.9169	up	9.98e-07		10341571
Kcnk5	2.63	6.9169	up	5.74e-06	potassium channel, subfamily K, member 5	10417798
Sfxn1	2.62	6.8644	up	8.53e-08	sideroflexin 1	10405236
Fam60a	2.62	6.8644	up	1.41e-07	family with sequence similarity 60, member A	10549497
Clic1	2.62	6.8644	up	1.57e-07	chloride intracellular channel 1	10444658
Sh3bp2	2.62	6.8644	up	1.93e-07	SH3-domain binding protein 2	10521205
5730471H19Rik	2.62	6.8644	up	2.59e-07	RIKEN cDNA 5730471H19 gene	10489051
	2.62	6.8644	up	2.82e-07		10383212
Epb41l3	2.62	6.8644	up	3.41e-07	erythrocyte membrane protein band 4.1 like 3	10446553
Rnf213	2.62	6.8644	up	4.7e-07	ring finger protein 213	10383233
Ifi27l2a	2.62	6.8644	up	6.6e-07	interferon, alpha-inducible protein 27 like 2A	10402347
Sat1	2.62	6.8644	up	4.97e-06	spermidine/spermine N1-acetyl transferase 1	10607467
	2.62	6.8644	up	0.000178		10344110
Bmp4	2.61	6.8121	up	2.11e-07	bone morphogenetic protein 4	10419261
Dse	2.61	6.8121	up	6.38e-07	dermatan sulfate epimerase	10368647
Mitd1	2.61	6.8121	up	6.59e-07	MIT, microtubule interacting and transport, domain containing 1	10354054
Cstb	2.6	6.76	up	9.09e-08	cystatin B	10364375
Stat2	2.6	6.76	up	2.25e-07	signal transducer and activator of transcription 2	10367224
Zdhhc20	2.6	6.76	up	2.8e-07	zinc finger, DHHC domain containing 20	10420439
Bora	2.6	6.76	up	5.26e-07	bora, aurora kinase A activator	10416736
Lpxn	2.6	6.76	up	6.88e-07	leupaxin	10461765
	2.6	6.76	up	5.68e-06		10342409
Casp6	2.6	6.76	up	1.6e-05	caspase 6	10496023
	2.59	6.7081	up	2.23e-07		10383152
D17H6S56E-5	2.59	6.7081	up	2.55e-07	DNA segment, Chr 17, human D6S56E 5	10450374
Slc9b2	2.59	6.7081	up	2.63e-07	solute carrier family 9, subfamily B (NHA2, cation proton antiporter 2), member 2	10496262
Il13ra1	2.59	6.7081	up	3.88e-07	interleukin 13 receptor, alpha 1	10599174
Pi4k2b	2.59	6.7081	up	4.68e-07	phosphatidylinositol 4-kinase type 2 beta	10521832
Upp1	2.59	6.7081	up	6.55e-07	uridine phosphorylase 1	10374236
Gjb4	2.59	6.7081	up	7.59e-07	gap junction protein, beta 4	10516487
Hist1h2bm	2.59	6.7081	up	1.76e-06	histone cluster 1, H2bm	10403943
	2.59	6.7081	up	1.22e-05		10342833
	2.59	6.7081	up	1.4e-05		10340311
	2.59	6.7081	up	0.0148		10343189
Tlr3	2.58	6.6564	up	1.48e-07	toll-like receptor 3	10578493
Mcm4	2.58	6.6564	up	2.07e-07	minichromosome maintenance complex component 4	10437945
Dpy19l1	2.58	6.6564	up	2.72e-07	dpy-19-like 1 (C. elegans)	10591816
Slc38a6	2.58	6.6564	up	3.4e-07	solute carrier family 38, member 6	10396383
Syde1	2.58	6.6564	up	3.75e-07	synapse defective 1, Rho GTPase, homolog 1 (C. elegans)	10370510
Sec24d	2.58	6.6564	up	5.33e-07	Sec24 related gene family, member D (S. cerevisiae)	10495830
Kif20b	2.58	6.6564	up	6.51e-07	kinesin family member 20B	10462632
Ap1s3	2.58	6.6564	up	9.27e-07	adaptor-related protein complex AP-1, sigma 3	10355967
Prkar2b	2.58	6.6564	up	1.93e-06	protein kinase, cAMP dependent regulatory, type II beta	10399908
Samd9l	2.58	6.6564	up	2.45e-06	sterile alpha motif domain containing 9-like	10542911
	2.58	6.6564	up	4.73e-05		10338854
Gm15772///Rpl26	2.58	6.6564	up	0.00165	ribosomal protein L26 pseudogene///ribosomal protein L26	10466923
Flnb	2.57	6.6049	up	1.88e-07	filamin, beta	10412562
Hhat	2.57	6.6049	up	3.89e-07	hedgehog acyltransferase	10361169
Ptbp1	2.57	6.6049	up	4.31e-07	polypyrimidine tract binding protein 1	10364518
Renbp	2.57	6.6049	up	4.71e-07	renin binding protein	10605181
Tmem106a	2.57	6.6049	up	1.13e-06	transmembrane protein 106A	10381445
Hsd17b12	2.57	6.6049	up	1.29e-06	hydroxysteroid (17-beta) dehydrogenase 12	10485294
Serpinb9	2.57	6.6049	up	2.2e-06	serine (or cysteine) peptidase inhibitor, clade B, member 9	10404429
Coro1a	2.56	6.5536	up	2.27e-07	coronin, actin binding protein 1A	10568024
Cdc20	2.56	6.5536	up	4.06e-07	cell division cycle 20	10515744
Sgpl1	2.56	6.5536	up	5.97e-07	sphingosine phosphate lyase 1	10369413
Slc2a5	2.56	6.5536	up	6.6e-07	solute carrier family 2 (facilitated glucose transporter), member 5	10510516
Hacd2	2.56	6.5536	up	7.45e-07	3-hydroxyacyl-CoA dehydratase 2	10429387
Depdc1a	2.56	6.5536	up	2.32e-06	DEP domain containing 1a	10563883
Ngf	2.56	6.5536	up	4.82e-06	nerve growth factor	10494817
Chst11	2.56	6.5536	up	3.26e-05	carbohydrate sulfotransferase 11	10365290
	2.56	6.5536	up	0.000862		10507475
Rac2	2.55	6.5025	up	1.27e-07	RAS-related C3 botulinum substrate 2	10430372
Trim14	2.55	6.5025	up	1.8e-07	tripartite motif-containing 14	10512766
Ptprj	2.55	6.5025	up	4.52e-07	protein tyrosine phosphatase, receptor type, J	10484888
Eif2ak2	2.55	6.5025	up	5.41e-07	eukaryotic translation initiation factor 2-alpha kinase 2	10452980
Smim3	2.55	6.5025	up	4.8e-06	small integral membrane protein 3	10459071
	2.55	6.5025	up	9.99e-06		10586174
Serpina3n	2.55	6.5025	up	3.62e-05	serine (or cysteine) peptidase inhibitor, clade A, member 3N	10398075
Csf1r	2.54	6.4516	up	1.21e-07	colony stimulating factor 1 receptor	10456071
Psmb8	2.54	6.4516	up	6.43e-07	proteasome (prosome, macropain) subunit, beta type 8 (large multifunctional peptidase 7)	10444258
H2-Q6///H2-Q8	2.54	6.4516	up	1.34e-06	histocompatibility 2, Q region locus 6///histocompatibility 2, Q region locus 8	10444824
Ckap2	2.54	6.4516	up	2.02e-06	cytoskeleton associated protein 2	10577508
Rgs19	2.54	6.4516	up	2.11e-06	regulator of G-protein signaling 19	10490736
Lcp2	2.54	6.4516	up	3.35e-06	lymphocyte cytosolic protein 2	10375145
Ccdc141	2.54	6.4516	up	4.83e-06	coiled-coil domain containing 141	10484205
Gm6133///Rpl17///Hk1	2.54	6.4516	up	6.32e-05	60S ribosomal protein L17 pseudogene///ribosomal protein L17///hexokinase 1	10513737
Rcn1	2.53	6.4009	up	1e-07	reticulocalbin 1	10485645
Slc7a7	2.53	6.4009	up	2.05e-07	solute carrier family 7 (cationic amino acid transporter, y+ system), member 7	10419744
Lrp2	2.53	6.4009	up	2.97e-07	low density lipoprotein receptor-related protein 2	10483439
Cd86	2.53	6.4009	up	7.96e-07	CD86 antigen	10439312
Gtse1	2.53	6.4009	up	1.22e-06	G two S phase expressed protein 1	10426016
Ptprj	2.53	6.4009	up	1.62e-06	protein tyrosine phosphatase, receptor type, J	10484894
	2.53	6.4009	up	2.85e-05		10343874
Nfkbie	2.52	6.3504	up	1.57e-07	nuclear factor of kappa light polypeptide gene enhancer in B cells inhibitor, epsilon	10445412
Acsl5	2.52	6.3504	up	1.76e-07	acyl-CoA synthetase long-chain family member 5	10464045
Hist2h2bb	2.52	6.3504	up	1.92e-07	histone cluster 2, H2bb	10494407
Nav3	2.52	6.3504	up	2.2e-07	neuron navigator 3	10372342
Ifih1	2.52	6.3504	up	2.79e-07	interferon induced with helicase C domain 1	10483110
Tifab	2.52	6.3504	up	3.51e-07	TRAF-interacting protein with forkhead-associated domain, family member B	10409567
Cdk2	2.52	6.3504	up	5.9e-07	cyclin-dependent kinase 2	10373530
Rab7b	2.52	6.3504	up	6.84e-07	RAB7B, member RAS oncogene family	10349661
Hist1h2br///Hist1h2bq///Hist1h2bp///Hist1h2bn///Hist1h2bm///Hist1h2bl///Hist1h2bk///Hist1h2bj///Hist1h2bh///Hist1h2bg///Hist1h2bf///Hist1h2be///Hist1h2bb///Hist1h2ba///Hist1h2bc	2.52	6.3504	up	8.92e-07	histone cluster 1 H2br///histone cluster 1, H2bq///histone cluster 1, H2bp///histone cluster 1, H2bn///histone cluster 1, H2bm///histone cluster 1, H2bl///histone cluster 1, H2bk///histone cluster 1, H2bj///histone cluster 1, H2bh///histone cluster 1, H2bg///histone cluster 1, H2bf///histone cluster 1, H2be///histone cluster 1, H2bb///histone cluster 1, H2ba///histone cluster 1, H2bc	10403980
Parp12	2.52	6.3504	up	5.78e-06	poly (ADP-ribose) polymerase family, member 12	10544133
Dock8	2.51	6.3001	up	2.34e-07	dedicator of cytokinesis 8	10462140
Hoxc8	2.51	6.3001	up	3.5e-07	homeobox C8	10427290
Frrs1	2.51	6.3001	up	3.04e-06	ferric-chelate reductase 1	10495596
Mfsd2a	2.51	6.3001	up	4.95e-06	major facilitator superfamily domain containing 2A	10516064
Lyn	2.5	6.25	up	1.48e-07	LYN proto-oncogene, Src family tyrosine kinase	10503098
Ccne1	2.5	6.25	up	1.55e-07	cyclin E1	10562563
Anxa2	2.5	6.25	up	3.19e-07	annexin A2	10586744
Abracl///Abracl	2.5	6.25	up	1e-06	ABRA C-terminal like///ABRA C-terminal like	10368041
Tubb6	2.5	6.25	up	1.13e-06	tubulin, beta 6 class V	10456400
Plekho2	2.5	6.25	up	9.72e-06	pleckstrin homology domain containing, family O member 2	10594540
Hist1h3a///Hist2h3b///Hist1h3i///Hist1h3h///Hist1h3e///Hist1h3b///Hist1h3d///Hist1h3c///Hist1h3f///Hist1h3g///Hist2h3c2///Hist2h3c1///Hist1h3d	2.49	6.2001	up	1.29e-06	histone cluster 1, H3a///histone cluster 2, H3b///histone cluster 1, H3i///histone cluster 1, H3h///histone cluster 1, H3e///histone cluster 1, H3b///histone cluster 1, H3d///histone cluster 1, H3c///histone cluster 1, H3f///histone cluster 1, H3g///histone cluster 2, H3c2///histone cluster 2, H3c1///histone cluster 1, H3d	10494405
Themis2	2.49	6.2001	up	1.67e-06	thymocyte selection associated family member 2	10516966
Rnu3a	2.49	6.2001	up	2.48e-06	U3A small nuclear RNA	10362674
Fam111a	2.49	6.2001	up	2.5e-06	family with sequence similarity 111, member A	10461723
Hist1h1a	2.49	6.2001	up	5.47e-06	histone cluster 1, H1a	10404069
Bid	2.49	6.2001	up	1.47e-05	BH3 interacting domain death agonist	10547531
Arsb	2.48	6.1504	up	1.48e-07	arylsulfatase B	10406663
	2.48	6.1504	up	1.96e-07		10383168
Cenpf	2.48	6.1504	up	8.32e-07	centromere protein F	10360985
F2r	2.48	6.1504	up	2.82e-06	coagulation factor II (thrombin) receptor	10411229
Car5b	2.48	6.1504	up	2.92e-06	carbonic anhydrase 5b, mitochondrial	10607738
Myo5a	2.48	6.1504	up	4.76e-06	myosin VA	10587107
Oasl1	2.48	6.1504	up	9.11e-06	2'-5' oligoadenylate synthetase-like 1	10524631
Trim25	2.47	6.1009	up	1.09e-07	tripartite motif-containing 25	10380260
Ctsg	2.47	6.1009	up	1.52e-07	cathepsin G	10420261
Cmpk2	2.47	6.1009	up	2.15e-07	cytidine monophosphate (UMP-CMP) kinase 2, mitochondrial	10395039
Parp14	2.47	6.1009	up	2.79e-07	poly (ADP-ribose) polymerase family, member 14	10439249
Farsb	2.47	6.1009	up	8.01e-07	phenylalanyl-tRNA synthetase, beta subunit	10355931
Cenpa	2.47	6.1009	up	8.41e-07	centromere protein A	10520521
Bin2	2.47	6.1009	up	1.96e-06	bridging integrator 2	10432640
H2afy2	2.47	6.1009	up	0.000315	H2A histone family, member Y2	10369481
Pgam1	2.46	6.0516	up	2.05e-07	phosphoglycerate mutase 1	10561302
Entpd7	2.46	6.0516	up	4.28e-07	ectonucleoside triphosphate diphosphohydrolase 7	10463282
Birc5	2.45	6.0025	up	2.91e-07	baculoviral IAP repeat-containing 5	10382998
5430427O19Rik	2.45	6.0025	up	3.88e-07	RIKEN cDNA 5430427O19 gene	10600698
Ifnar2	2.45	6.0025	up	4.56e-07	interferon (alpha and beta) receptor 2	10436830
Cd48	2.45	6.0025	up	5.93e-07	CD48 antigen	10351658
Syce2	2.45	6.0025	up	9.37e-07	synaptonemal complex central element protein 2	10573451
P2rx4	2.45	6.0025	up	1.31e-06	purinergic receptor P2X, ligand-gated ion channel 4	10525439
Ripk3	2.45	6.0025	up	1.83e-06	receptor-interacting serine-threonine kinase 3	10420198
Nucb2	2.45	6.0025	up	7.93e-06	nucleobindin 2	10556583
	2.45	6.0025	up	4.7e-05		10339124
Rbm47	2.44	5.9536	up	1.23e-07	RNA binding motif protein 47	10530269
Tiam2	2.44	5.9536	up	1.61e-07	T cell lymphoma invasion and metastasis 2	10441361
Epsti1	2.44	5.9536	up	2.19e-07	epithelial stromal interaction 1 (breast)	10416566
Gusb	2.44	5.9536	up	2.23e-07	glucuronidase, beta	10534102
Itga5	2.44	5.9536	up	3.96e-07	integrin alpha 5 (fibronectin receptor alpha)	10433114
Ccdc141	2.44	5.9536	up	4.09e-07	coiled-coil domain containing 141	10484201
Ahnak2	2.44	5.9536	up	1.03e-06	AHNAK nucleoprotein 2	10402783
Tor3a	2.44	5.9536	up	1.28e-06	torsin family 3, member A	10359181
Lat2	2.44	5.9536	up	2.73e-06	linker for activation of T cells family, member 2	10534303
Aspm	2.44	5.9536	up	4.06e-06	asp (abnormal spindle)-like, microcephaly associated (Drosophila)	10350392
Sox4	2.44	5.9536	up	1.84e-05	SRY (sex determining region Y)-box 4	10408450
Ncam1	2.43	5.9049	up	1.36e-07	neural cell adhesion molecule 1	10593293
Man1c1	2.43	5.9049	up	1.93e-07	mannosidase, alpha, class 1C, member 1	10517287
Irf1///Irf1	2.43	5.9049	up	5.03e-07	interferon regulatory factor 1///interferon regulatory factor 1	10376060
Eif2s3y	2.43	5.9049	up	7.54e-07	eukaryotic translation initiation factor 2, subunit 3, structural gene Y-linked	10608001
Brip1	2.43	5.9049	up	1.66e-06	BRCA1 interacting protein C-terminal helicase 1	10389395
Mdm2	2.43	5.9049	up	4.16e-06	transformed mouse 3T3 cell double minute 2	10372668
Fam129b	2.43	5.9049	up	7.71e-06	family with sequence similarity 129, member B	10471535
	2.43	5.9049	up	2.02e-05		10383210
Ccdc141	2.42	5.8564	up	1.57e-07	coiled-coil domain containing 141	10484197
Dab2	2.42	5.8564	up	1.95e-07	disabled 2, mitogen-responsive phosphoprotein	10422728
Rgs10	2.42	5.8564	up	2.84e-07	regulator of G-protein signalling 10	10568392
Ppip5k2	2.42	5.8564	up	2.97e-07	diphosphoinositol pentakisphosphate kinase 2	10356936
Lpcat4	2.42	5.8564	up	3.44e-06	lysophosphatidylcholine acyltransferase 4	10474526
Slfn2	2.42	5.8564	up	6.71e-06	schlafen 2	10379630
Tubb2a-ps2///Tubb2b///Tubb2a	2.42	5.8564	up	6.91e-06	tubulin, beta 2a, pseudogene 2///tubulin, beta 2B class IIB///tubulin, beta 2A class IIA	10399419
4930503L19Rik	2.42	5.8564	up	1.48e-05	RIKEN cDNA 4930503L19 gene	10459643
Ptbp1	2.41	5.8081	up	3.03e-07	polypyrimidine tract binding protein 1	10407390
Aoah///Aoah	2.41	5.8081	up	4.73e-07	acyloxyacyl hydrolase///acyloxyacyl hydrolase	10403871
Mcm5	2.41	5.8081	up	5.93e-07	minichromosome maintenance complex component 5	10572906
Rbl1	2.41	5.8081	up	6.87e-07	retinoblastoma-like 1 (p107)	10489127
Sp100	2.41	5.8081	up	8.43e-07	nuclear antigen Sp100	10347948
Scd2	2.41	5.8081	up	8.53e-07	stearoyl-Coenzyme A desaturase 2	10463355
Kif22	2.41	5.8081	up	1.17e-06	kinesin family member 22	10568150
Pbp2	2.41	5.8081	up	1.52e-06	phosphatidylethanolamine binding protein 2	10548779
Sema3d	2.41	5.8081	up	2.18e-06	sema domain, immunoglobulin domain (Ig), short basic domain, secreted, (semaphorin) 3D	10519693
Lss	2.41	5.8081	up	2.62e-06	lanosterol synthase	10364194
	2.41	5.8081	up	4.99e-06		10340043
	2.4	5.76	up	1.76e-07		10343154
Wfdc17	2.4	5.76	up	2.93e-07	WAP four-disulfide core domain 17	10379727
Kirrel	2.4	5.76	up	7.47e-07	kin of IRRE like (Drosophila)	10499168
Gcnt1	2.4	5.76	up	1.32e-06	glucosaminyl (N-acetyl) transferase 1, core 2	10466521
Myog	2.4	5.76	up	5.74e-06	myogenin	10349993
	2.4	5.76	up	6.29e-06		10340209
	2.4	5.76	up	1.04e-05		10453715
	2.4	5.76	up	1.77e-05		10338666
Plau	2.39	5.7121	up	1.64e-07	plasminogen activator, urokinase	10413047
Klhdc8a	2.39	5.7121	up	2.14e-07	kelch domain containing 8A	10349773
Tmem176b	2.39	5.7121	up	2.97e-07	transmembrane protein 176B	10544596
Prim2	2.39	5.7121	up	6.08e-07	DNA primase, p58 subunit	10353733
Ggta1	2.39	5.7121	up	6.34e-07	glycoprotein galactosyltransferase alpha 1, 3	10482059
C5ar1	2.39	5.7121	up	6.47e-07	complement component 5a receptor 1	10560242
Sla	2.39	5.7121	up	7.04e-07	src-like adaptor	10429128
Duxbl2///Duxbl1	2.39	5.7121	up	8.6e-07	double homeobox B-like 2///double homeobox B-like 1	10413265
Cit	2.39	5.7121	up	1.56e-06	citron	10524790
Alox5	2.39	5.7121	up	2.15e-06	arachidonate 5-lipoxygenase	10547153
	2.39	5.7121	up	4.3e-06		10342856
Pak3	2.38	5.6644	up	1.12e-07	p21 protein (Cdc42/Rac)-activated kinase 3	10602198
Cnn3	2.38	5.6644	up	2.53e-07	calponin 3, acidic	10495659
Ltc4s	2.38	5.6644	up	4.08e-07	leukotriene C4 synthase	10385583
Scrn1	2.38	5.6644	up	4.42e-07	secernin 1	10544875
Myc	2.38	5.6644	up	5.55e-07	myelocytomatosis oncogene	10424400
G2e3	2.38	5.6644	up	1.25e-06	G2/M-phase specific E3 ubiquitin ligase	10395612
Aif1	2.38	5.6644	up	2.09e-06	allograft inflammatory factor 1	10450484
Cyp51	2.38	5.6644	up	2.26e-06	cytochrome P450, family 51	10527920
Mfsd9	2.38	5.6644	up	2.26e-06	major facilitator superfamily domain containing 9	10354220
Mthfd2	2.38	5.6644	up	2.85e-06	methylenetetrahydrofolate dehydrogenase (NAD+ dependent), methenyltetrahydrofolate cyclohydrolase	10545672
	2.38	5.6644	up	3.18e-05		10340730
Myh9	2.37	5.6169	up	1.83e-07	myosin, heavy polypeptide 9, non-muscle	10430201
Lrrk1	2.37	5.6169	up	2.26e-07	leucine-rich repeat kinase 1	10564377
Acer3	2.37	5.6169	up	2.69e-07	alkaline ceramidase 3	10565712
Cers5	2.37	5.6169	up	4.05e-07	ceramide synthase 5	10432527
Chaf1b	2.37	5.6169	up	4.97e-07	chromatin assembly factor 1, subunit B (p60)	10437040
Pcdh18	2.37	5.6169	up	1.08e-06	protocadherin 18	10498018
Psme2b///Psme2	2.37	5.6169	up	1.51e-06	protease (prosome, macropain) activator subunit 2B///proteasome (prosome, macropain) activator subunit 2 (PA28 beta)	10385511
Hist1h2br///Hist1h2bq///Hist1h2bp///Hist1h2bn///Hist1h2bm///Hist1h2bl///Hist1h2bk///Hist1h2bj///Hist1h2bh///Hist1h2bg///Hist1h2bf///Hist1h2be///Hist1h2bb///Hist1h2bc	2.37	5.6169	up	2.06e-06	histone cluster 1 H2br///histone cluster 1, H2bq///histone cluster 1, H2bp///histone cluster 1, H2bn///histone cluster 1, H2bm///histone cluster 1, H2bl///histone cluster 1, H2bk///histone cluster 1, H2bj///histone cluster 1, H2bh///histone cluster 1, H2bg///histone cluster 1, H2bf///histone cluster 1, H2be///histone cluster 1, H2bb///histone cluster 1, H2bc	10403948
Rad18	2.37	5.6169	up	2.07e-06	RAD18 E3 ubiquitin protein ligase	10546834
Pttg1ip	2.37	5.6169	up	3.04e-06	pituitary tumor-transforming 1 interacting protein	10364280
Col18a1	2.37	5.6169	up	7.31e-06	collagen, type XVIII, alpha 1	10370259
Abcc3	2.37	5.6169	up	8.75e-06	ATP-binding cassette, sub-family C (CFTR/MRP), member 3	10389894
Adgrl2	2.37	5.6169	up	1.03e-05	adhesion G protein-coupled receptor L2	10502778
	2.37	5.6169	up	0.000155		10343152
Tap1	2.36	5.5696	up	1.41e-07	transporter 1, ATP-binding cassette, sub-family B (MDR/TAP)	10444244
Grn	2.36	5.5696	up	1.96e-07	granulin	10381588
Ccdc141	2.36	5.5696	up	2.23e-07	coiled-coil domain containing 141	10484203
Fads2	2.36	5.5696	up	2.27e-07	fatty acid desaturase 2	10465895
Cdca2	2.36	5.5696	up	2.56e-07	cell division cycle associated 2	10421029
	2.36	5.5696	up	2.61e-07		10383202
Slc9a9	2.36	5.5696	up	3.88e-07	solute carrier family 9 (sodium/hydrogen exchanger), member 9	10587854
Hmgcr	2.36	5.5696	up	3.95e-07	3-hydroxy-3-methylglutaryl-Coenzyme A reductase	10411332
Il1r1	2.36	5.5696	up	4.1e-07	interleukin 1 receptor, type I	10345762
Mir703///Eef1a1///D630045J12Rik///Eef1a1	2.36	5.5696	up	4.42e-07	microRNA 703///eukaryotic translation elongation factor 1 alpha 1///RIKEN cDNA D630045J12 gene///eukaryotic translation elongation factor 1 alpha 1	10448182
Cd82	2.36	5.5696	up	5.39e-07	CD82 antigen	10485213
Scarf2	2.36	5.5696	up	5.7e-07	scavenger receptor class F, member 2	10434105
Nxpe5	2.36	5.5696	up	1.39e-06	neurexophilin and PC-esterase domain family, member 5	10526783
Pgm1	2.36	5.5696	up	1.7e-06	phosphoglucomutase 1	10522009
LOC102638047///LOC101055672///LOC100041057///LOC664787///Gm15753///C130026I21Rik///Sp140///A530032D15Rik///Sp110	2.36	5.5696	up	3.44e-06	sp110 nuclear body protein-like///nuclear body protein SP140-like///sp110 nuclear body protein-like///Sp110 nuclear body protein pseudogene///predicted gene 15753///RIKEN cDNA C130026I21 gene///Sp140 nuclear body protein///RIKEN cDNA A530032D15Rik gene///Sp110 nuclear body protein	10356248
Faap24	2.36	5.5696	up	5e-06	Fanconi anemia core complex associated protein 24	10562461
Tlr2	2.36	5.5696	up	5.64e-06	toll-like receptor 2	10498992
	2.36	5.5696	up	3.22e-05		10341326
	2.36	5.5696	up	3.54e-05		10340109
Mcm3	2.36	5.5696	up	3.57e-05	minichromosome maintenance complex component 3	10353420
	2.36	5.5696	up	6.11e-05		10341654
	2.36	5.5696	up	7.04e-05		10341647
I830077J02Rik	2.35	5.5225	up	4.02e-07	RIKEN cDNA I830077J02 gene	10500982
Hist1h3a///Hist2h3b///Hist1h3i///Hist1h3h///Hist1h3e///Hist1h3b///Hist1h3d///Hist1h3c///Hist1h3f///Hist1h3g///Hist2h3c2///Hist2h3c1///Hist1h3d	2.35	5.5225	up	1.46e-06	histone cluster 1, H3a///histone cluster 2, H3b///histone cluster 1, H3i///histone cluster 1, H3h///histone cluster 1, H3e///histone cluster 1, H3b///histone cluster 1, H3d///histone cluster 1, H3c///histone cluster 1, H3f///histone cluster 1, H3g///histone cluster 2, H3c2///histone cluster 2, H3c1///histone cluster 1, H3d	10408083
Dennd4a	2.35	5.5225	up	1.79e-06	DENN/MADD domain containing 4A	10586250
	2.35	5.5225	up	8.02e-05		10492165
Adap2	2.34	5.4756	up	1.43e-07	ArfGAP with dual PH domains 2	10379389
Sbno2	2.34	5.4756	up	2.13e-07	strawberry notch homolog 2 (Drosophila)	10370721
Dzip3	2.34	5.4756	up	2.82e-07	DAZ interacting protein 3, zinc finger	10439798
Rcn3	2.34	5.4756	up	2.86e-07	reticulocalbin 3, EF-hand calcium binding domain	10563077
Thbs2	2.34	5.4756	up	3.87e-07	thrombospondin 2	10447951
Fblim1	2.34	5.4756	up	3.95e-07	filamin binding LIM protein 1	10517967
Mcm7	2.34	5.4756	up	7.9e-07	minichromosome maintenance complex component 7	10534974
Mthfd1l	2.34	5.4756	up	8.29e-07	methylenetetrahydrofolate dehydrogenase (NADP+ dependent) 1-like	10367641
Ctsh	2.34	5.4756	up	1.76e-06	cathepsin H	10587733
Hoxc12	2.34	5.4756	up	2.36e-06	homeobox C12	10427272
Hist1h2al///Hist1h2ao///Hist2h2ab///Hist2h2aa2///Hist1h2ai///Hist2h2ac///Hist1h2af///Hist1h2ab///Hist1h2ap///Hist1h2an///Hist1h2ak///Hist1h2ah///Hist1h2ag///Hist1h2ae///Hist1h2ad///Hist1h2ac///Hist1h2aa///Hist3h2a///H2afj///H2afx///Hist2h2aa1///Hist1h3d	2.33	5.4289	up	2.91e-07	histone cluster 1, H2al///histone cluster 1, H2ao///histone cluster 2, H2ab///histone cluster 2, H2aa2///histone cluster 1, H2ai///histone cluster 2, H2ac///histone cluster 1, H2af///histone cluster 1, H2ab///histone cluster 1, H2ap///histone cluster 1, H2an///histone cluster 1, H2ak///histone cluster 1, H2ah///histone cluster 1, H2ag///histone cluster 1, H2ae///histone cluster 1, H2ad///histone …	10408118
Tor4a	2.33	5.4289	up	3.98e-07	torsin family 4, member A	10480601
F630028O10Rik	2.33	5.4289	up	4.05e-07	RIKEN cDNA F630028O10 gene	10600852
Pola1	2.33	5.4289	up	4.47e-07	polymerase (DNA directed), alpha 1	10605674
Farp1	2.33	5.4289	up	5.74e-07	FERM, RhoGEF (Arhgef) and pleckstrin domain protein 1 (chondrocyte-derived)	10417095
Ttc39b	2.33	5.4289	up	6.34e-07	tetratricopeptide repeat domain 39B	10514128
Nop58	2.33	5.4289	up	6.47e-07	NOP58 ribonucleoprotein	10346634
Crtap	2.33	5.4289	up	6.59e-07	cartilage associated protein	10597413
Spag5	2.33	5.4289	up	7.81e-07	sperm associated antigen 5	10379127
Efna5	2.33	5.4289	up	1.73e-06	ephrin A5	10452419
	2.33	5.4289	up	1.86e-05		10343077
	2.33	5.4289	up	0.000145		10340173
Efemp2	2.32	5.3824	up	1.24e-07	epidermal growth factor-containing fibulin-like extracellular matrix protein 2	10460603
Dock7	2.32	5.3824	up	1.48e-07	dedicator of cytokinesis 7	10514590
March11	2.32	5.3824	up	3.14e-07	membrane-associated ring finger (C3HC4) 11	10423358
Cdk14	2.32	5.3824	up	4e-07	cyclin-dependent kinase 14	10527940
Cdt1	2.32	5.3824	up	4.09e-07	chromatin licensing and DNA replication factor 1	10576140
	2.32	5.3824	up	4.23e-07		10383194
Vgll3	2.32	5.3824	up	5.85e-07	vestigial like family member 3	10436487
Sirpa	2.32	5.3824	up	6.55e-07	signal-regulatory protein alpha	10476021
Lhfpl2	2.32	5.3824	up	7.97e-07	lipoma HMGIC fusion partner-like 2	10406676
Prf1	2.32	5.3824	up	8.22e-07	perforin 1 (pore forming protein)	10363475
Eps8	2.32	5.3824	up	3.04e-06	epidermal growth factor receptor pathway substrate 8	10548905
Gata3	2.32	5.3824	up	8.34e-06	GATA binding protein 3	10479981
	2.32	5.3824	up	7.14e-05		10582464
	2.32	5.3824	up	0.00017		10342516
Fah	2.31	5.3361	up	2.14e-07	fumarylacetoacetate hydrolase	10565315
Col5a2	2.31	5.3361	up	2.3e-07	collagen, type V, alpha 2	10354309
Prrx2	2.31	5.3361	up	4.64e-07	paired related homeobox 2	10471067
Dpysl3	2.31	5.3361	up	4.79e-07	dihydropyrimidinase-like 3	10458663
Srsf7	2.31	5.3361	up	1.12e-06	serine/arginine-rich splicing factor 7	10453102
Lgmn	2.31	5.3361	up	1.27e-06	legumain	10402268
Uhrf1	2.31	5.3361	up	2.81e-06	ubiquitin-like, containing PHD and RING finger domains, 1	10446074
Tmem119	2.31	5.3361	up	3.82e-06	transmembrane protein 119	10532741
Fignl1	2.31	5.3361	up	6.87e-06	fidgetin-like 1	10384373
Cenpk	2.31	5.3361	up	1.21e-05	centromere protein K	10406968
Prim1	2.3	5.29	up	6.51e-07	DNA primase, p49 subunit	10367076
Gm15448///Gm10693///Pirb///Pira7///Pira6///Pira4///Lilra6///Pira2///Pira11///Pira1	2.3	5.29	up	8.63e-07	predicted gene 15448///predicted pseudogene 10693///paired Ig-like receptor B///paired-Ig-like receptor A7///paired-Ig-like receptor A6///paired-Ig-like receptor A4///leukocyte immunoglobulin-like receptor, subfamily A (with TM domain), member 6///paired-Ig-like receptor A2///paired-Ig-like receptor A11///paired-Ig-like receptor A1	10559467
S100a11	2.3	5.29	up	1.03e-06	S100 calcium binding protein A11	10457640
Tgtp2///Tgtp1	2.3	5.29	up	1.13e-06	T cell specific GTPase 2///T cell specific GTPase 1	10385533
Plcg2	2.3	5.29	up	1.13e-06	phospholipase C, gamma 2	10575799
Chrnd	2.3	5.29	up	1.66e-06	cholinergic receptor, nicotinic, delta polypeptide	10348150
Capg	2.3	5.29	up	1.98e-06	capping protein (actin filament), gelsolin-like	10539135
Irs1	2.3	5.29	up	2.59e-06	insulin receptor substrate 1	10347792
Phgdh	2.3	5.29	up	1.86e-05	3-phosphoglycerate dehydrogenase	10500529
Spred2	2.3	5.29	up	2.4e-05	sprouty-related, EVH1 domain containing 2	10374464
	2.3	5.29	up	4.38e-05		10338537
	2.3	5.29	up	0.000195		10344475
Stard13	2.29	5.2441	up	2.4e-07	StAR-related lipid transfer (START) domain containing 13	10535956
Maged1	2.29	5.2441	up	3.16e-07	melanoma antigen, family D, 1	10605766
Prdx4	2.29	5.2441	up	3.52e-07	peroxiredoxin 4	10607475
Tspo	2.29	5.2441	up	3.83e-07	translocator protein	10425808
Mgat5	2.29	5.2441	up	4.09e-07	mannoside acetylglucosaminyltransferase 5	10349404
Stmn1	2.29	5.2441	up	4.6e-07	stathmin 1	10513818
Hist1h3a///Hist2h3b///Hist1h3i///Hist1h3h///Hist1h3e///Hist1h3b///Hist1h3d///Hist1h3c///Hist1h3f///Hist1h3g///Hist2h3c2///Hist2h3c1///Hist1h3d	2.29	5.2441	up	4.96e-07	histone cluster 1, H3a///histone cluster 2, H3b///histone cluster 1, H3i///histone cluster 1, H3h///histone cluster 1, H3e///histone cluster 1, H3b///histone cluster 1, H3d///histone cluster 1, H3c///histone cluster 1, H3f///histone cluster 1, H3g///histone cluster 2, H3c2///histone cluster 2, H3c1///histone cluster 1, H3d	10408202
Ralgps2	2.29	5.2441	up	6.84e-07	Ral GEF with PH domain and SH3 binding motif 2	10359201
Masp1	2.29	5.2441	up	8.22e-07	mannan-binding lectin serine peptidase 1	10438708
Dhcr24	2.29	5.2441	up	1.03e-06	24-dehydrocholesterol reductase	10506571
Flna	2.29	5.2441	up	1.36e-06	filamin, alpha	10605256
Ttk	2.29	5.2441	up	1.45e-06	Ttk protein kinase	10587508
Neurl3	2.29	5.2441	up	1.7e-06	neuralized E3 ubiquitin protein ligase 3	10353844
Tnfsf13b	2.29	5.2441	up	1.92e-06	tumor necrosis factor (ligand) superfamily, member 13b	10570018
	2.29	5.2441	up	8.2e-06		10339001
Cd300c2	2.29	5.2441	up	5.61e-05	CD300C molecule 2	10392815
Myo1f	2.28	5.1984	up	1.97e-07	myosin IF	10443980
Cald1	2.28	5.1984	up	2.71e-07	caldesmon 1	10537184
	2.28	5.1984	up	7.43e-07		10343496
Tuba1c///Tuba1b///Tuba1a	2.28	5.1984	up	2.82e-06	tubulin, alpha 1C///tubulin, alpha 1B///tubulin, alpha 1A	10426650
Ticrr	2.27	5.1529	up	1.82e-07	TOPBP1-interacting checkpoint and replication regulator	10554325
Slc24a3	2.27	5.1529	up	3.2e-07	solute carrier family 24 (sodium/potassium/calcium exchanger), member 3	10476740
Bard1	2.27	5.1529	up	3.74e-07	BRCA1 associated RING domain 1	10355329
Ptges	2.27	5.1529	up	3.91e-07	prostaglandin E synthase	10481518
Snx1	2.27	5.1529	up	3.92e-07	sorting nexin 1	10594590
Trim2	2.27	5.1529	up	4.58e-07	tripartite motif-containing 2	10499045
Lgals9	2.27	5.1529	up	6.27e-07	lectin, galactose binding, soluble 9	10388902
Cd4	2.27	5.1529	up	7.11e-07	CD4 antigen	10547894
Brip1os	2.27	5.1529	up	1.57e-06	BRCA1 interacting protein C-terminal helicase 1, opposite strand	10379953
Tubb2a	2.27	5.1529	up	1.76e-06	tubulin, beta 2A class IIA	10408610
Stat1	2.27	5.1529	up	2.18e-06	signal transducer and activator of transcription 1	10346191
Fads1	2.27	5.1529	up	2.61e-06	fatty acid desaturase 1	10461439
Nme7	2.27	5.1529	up	3.62e-06	NME/NM23 family member 7	10351277
Sos1	2.27	5.1529	up	3.74e-06	son of sevenless homolog 1 (Drosophila)	10453141
Hcls1	2.27	5.1529	up	4.22e-06	hematopoietic cell specific Lyn substrate 1	10435565
	2.27	5.1529	up	4.38e-05		10344432
	2.27	5.1529	up	6.31e-05		10341655
Tspan4	2.26	5.1076	up	1.57e-07	tetraspanin 4	10558961
Gli3	2.26	5.1076	up	1.64e-07	GLI-Kruppel family member GLI3	10403727
Zswim6	2.26	5.1076	up	2.57e-07	zinc finger SWIM-type containing 6	10412038
Dennd4a	2.26	5.1076	up	8.48e-07	DENN/MADD domain containing 4A	10586248
Galnt7	2.26	5.1076	up	9.88e-07	UDP-N-acetyl-alpha-D-galactosamine: polypeptide N-acetylgalactosaminyltransferase 7	10578771
	2.26	5.1076	up	1.76e-06		10343373
	2.26	5.1076	up	2.65e-06		10340098
Me2	2.26	5.1076	up	4.82e-06	malic enzyme 2, NAD(+)-dependent, mitochondrial	10459730
Bcl2a1c	2.26	5.1076	up	1.23e-05	B cell leukemia/lymphoma 2 related protein A1c	10589884
	2.26	5.1076	up	4.17e-05		10339615
	2.26	5.1076	up	0.000299		10340264
Brca1	2.25	5.0625	up	2.96e-07	breast cancer 1, early onset	10391461
Tbc1d31	2.25	5.0625	up	4.52e-07	TBC1 domain family, member 31	10424221
Disp1	2.25	5.0625	up	4.96e-07	dispatched homolog 1 (Drosophila)	10468909
Slc11a1	2.25	5.0625	up	5.25e-07	solute carrier family 11 (proton-coupled divalent metal ion transporters), member 1	10347335
Zmynd15	2.25	5.0625	up	7.58e-07	zinc finger, MYND-type containing 15	10377826
Ccnf	2.25	5.0625	up	7.69e-07	cyclin F	10448506
Magohb	2.25	5.0625	up	1.5e-06	mago homolog B, exon junction complex core component	10548565
Rdh10	2.25	5.0625	up	1.68e-06	retinol dehydrogenase 10 (all-trans)	10344952
Irgm1	2.25	5.0625	up	2.18e-06	immunity-related GTPase family M member 1	10385500
Ncf2///Ncf2	2.25	5.0625	up	3.46e-06	neutrophil cytosolic factor 2///neutrophil cytosolic factor 2	10412123
Prkcb	2.25	5.0625	up	5.17e-06	protein kinase C, beta	10557177
Vdr	2.25	5.0625	up	6.8e-06	vitamin D receptor	10432032
Pla2g15	2.25	5.0625	up	1.59e-05	phospholipase A2, group XV	10574976
	2.25	5.0625	up	0.000534		10340220
Gm7334///Btg3	2.24	5.0176	up	1.58e-07	B-cell translocation gene 3 pseudogene///B cell translocation gene 3	10445875
Traf4	2.24	5.0176	up	2.23e-07	TNF receptor associated factor 4	10388749
Twf1	2.24	5.0176	up	2.51e-07	twinfilin actin binding protein 1	10431802
Sulf2	2.24	5.0176	up	2.53e-07	sulfatase 2	10489759
Ltbp1	2.24	5.0176	up	3.07e-07	latent transforming growth factor beta binding protein 1	10446928
Rabl2	2.24	5.0176	up	3.75e-07	RAB, member RAS oncogene family-like 2	10431612
Fam206a	2.24	5.0176	up	4.47e-07	family with sequence similarity 206, member A	10505109
Fnbp1l	2.24	5.0176	up	5.17e-07	formin binding protein 1-like	10501860
Hist1h3a///Hist2h3b///Hist1h3i///Hist1h3h///Hist1h3e///Hist1h3b///Hist1h3d///Hist1h3c///Hist1h3f///Hist1h3g///Hist2h3c2///Hist2h3c1///Hist1h3d	2.24	5.0176	up	5.65e-07	histone cluster 1, H3a///histone cluster 2, H3b///histone cluster 1, H3i///histone cluster 1, H3h///histone cluster 1, H3e///histone cluster 1, H3b///histone cluster 1, H3d///histone cluster 1, H3c///histone cluster 1, H3f///histone cluster 1, H3g///histone cluster 2, H3c2///histone cluster 2, H3c1///histone cluster 1, H3d	10408246
Tcf19	2.24	5.0176	up	6.44e-07	transcription factor 19	10450519
Kif15	2.24	5.0176	up	6.69e-07	kinesin family member 15	10590494
Runx3	2.24	5.0176	up	8.94e-07	runt related transcription factor 3	10509030
Sepn1	2.24	5.0176	up	1.59e-06	selenoprotein N, 1	10517274
Atp10a	2.23	4.9729	up	1.61e-07	ATPase, class V, type 10A	10553788
Fam114a1	2.23	4.9729	up	1.63e-07	family with sequence similarity 114, member A1	10522060
Pdia4	2.23	4.9729	up	2.71e-07	protein disulfide isomerase associated 4	10544525
Plod2	2.23	4.9729	up	1.17e-06	procollagen lysine, 2-oxoglutarate 5-dioxygenase 2	10587829
Itga3	2.23	4.9729	up	1.56e-06	integrin alpha 3	10390117
Spc25	2.23	4.9729	up	1.63e-06	SPC25, NDC80 kinetochore complex component, homolog (S. cerevisiae)	10483401
Gm2411///Cldn34c4///Cldn34c1	2.23	4.9729	up	2.03e-06	predicted gene 2411///claudin 34C4///claudin 34C1	10601595
Myh9	2.23	4.9729	up	2.76e-06	myosin, heavy polypeptide 9, non-muscle	10430245
Sp140	2.23	4.9729	up	1.2e-05	Sp140 nuclear body protein	10582862
Gm5766///Rpl7a	2.23	4.9729	up	0.00122	ribosomal protein L7a pseudogene///ribosomal protein L7A	10568532
Rfc5	2.22	4.9284	up	1.74e-07	replication factor C (activator 1) 5	10533090
Slc29a3	2.22	4.9284	up	2.72e-07	solute carrier family 29 (nucleoside transporters), member 3	10369379
Chrna1	2.22	4.9284	up	3.8e-07	cholinergic receptor, nicotinic, alpha polypeptide 1 (muscle)	10483706
Mfsd10	2.22	4.9284	up	1.14e-06	major facilitator superfamily domain containing 10	10529410
Plk3	2.22	4.9284	up	2.46e-06	polo-like kinase 3	10515399
Uck2	2.22	4.9284	up	9.5e-06	uridine-cytidine kinase 2	10359849
Cd300ld	2.22	4.9284	up	1.18e-05	CD300 molecule like family member d	10392808
	2.22	4.9284	up	9.01e-05		10344405
	2.22	4.9284	up	0.000194		10342887
Parp9	2.21	4.8841	up	1.55e-07	poly (ADP-ribose) polymerase family, member 9	10435457
Hist1h2al///Hist1h2ao///Hist2h2ab///Hist2h2aa2///Hist1h2ai///Hist2h2ac///Hist1h2af///Hist1h2ab///Hist1h2ap///Hist1h2an///Hist1h2ak///Hist1h2ah///Hist1h2ag///Hist1h2ae///Hist1h2ad///Hist1h2ac///Hist3h2a///H2afj///H2afx///Hist2h2aa1///Hist1h3d	2.21	4.8841	up	2.25e-07	histone cluster 1, H2al///histone cluster 1, H2ao///histone cluster 2, H2ab///histone cluster 2, H2aa2///histone cluster 1, H2ai///histone cluster 2, H2ac///histone cluster 1, H2af///histone cluster 1, H2ab///histone cluster 1, H2ap///histone cluster 1, H2an///histone cluster 1, H2ak///histone cluster 1, H2ah///histone cluster 1, H2ag///histone cluster 1, H2ae///histone cluster 1, H2ad///histone …	10408085
	2.21	4.8841	up	2.73e-07		10341812
Pdpn	2.21	4.8841	up	2.97e-07	podoplanin	10518147
Ctsz	2.21	4.8841	up	5.26e-07	cathepsin Z	10490212
Chka	2.21	4.8841	up	5.95e-07	choline kinase alpha	10460221
	2.21	4.8841	up	6.53e-07		10423917
Ucp2	2.21	4.8841	up	7.04e-07	uncoupling protein 2 (mitochondrial, proton carrier)	10555389
Sdc1	2.21	4.8841	up	1.03e-06	syndecan 1	10394471
Pnp2///Pnp	2.21	4.8841	up	3.02e-06	purine-nucleoside phosphorylase 2///purine-nucleoside phosphorylase	10414527
	2.21	4.8841	up	3.14e-06		10338846
	2.21	4.8841	up	3.7e-06		10343636
Fam92a	2.21	4.8841	up	1.55e-05	family with sequence similarity 92, member A	10511617
Tnfrsf1b	2.2	4.84	up	1.44e-07	tumor necrosis factor receptor superfamily, member 1b	10518300
Parva	2.2	4.84	up	2.86e-07	parvin, alpha	10556426
Ptpn22	2.2	4.84	up	3.27e-07	protein tyrosine phosphatase, non-receptor type 22 (lymphoid)	10494978
Cyp4f18	2.2	4.84	up	4.08e-07	cytochrome P450, family 4, subfamily f, polypeptide 18	10579636
Pqlc3	2.2	4.84	up	5.45e-07	PQ loop repeat containing	10399540
Trp53	2.2	4.84	up	6.59e-07	transformation related protein 53	10377550
Cfb	2.2	4.84	up	8.22e-07	complement factor B	10450325
Tmem184a	2.2	4.84	up	8.83e-07	transmembrane protein 184a	10535174
Nt5c	2.2	4.84	up	9.35e-07	5',3'-nucleotidase, cytosolic	10392936
Slc37a2	2.2	4.84	up	9.68e-07	solute carrier family 37 (glycerol-3-phosphate transporter), member 2	10592266
Chst14	2.2	4.84	up	3.75e-06	carbohydrate (N-acetylgalactosamine 4-0) sulfotransferase 14	10474860
	2.2	4.84	up	9.02e-06		10338917
	2.2	4.84	up	1.51e-05		10342662
	2.2	4.84	up	5.71e-05		10338931
	2.2	4.84	up	0.000319		10344015
	2.2	4.84	up	0.000486		10340333
Pydc4	2.2	4.84	up	0.000634	pyrin domain containing 4	10360373
Ikbip	2.19	4.7961	up	2.91e-07	IKBKB interacting protein	10365716
Hist1h3a///Hist2h3b///Hist1h3i///Hist1h3h///Hist1h3e///Hist1h3b///Hist1h3d///Hist1h3c///Hist1h3f///Hist1h3g///Hist2h3c2///Hist2h3c1///Hist1h3d	2.19	4.7961	up	4.73e-07	histone cluster 1, H3a///histone cluster 2, H3b///histone cluster 1, H3i///histone cluster 1, H3h///histone cluster 1, H3e///histone cluster 1, H3b///histone cluster 1, H3d///histone cluster 1, H3c///histone cluster 1, H3f///histone cluster 1, H3g///histone cluster 2, H3c2///histone cluster 2, H3c1///histone cluster 1, H3d	10404028
Osmr	2.19	4.7961	up	5.12e-07	oncostatin M receptor	10427471
Endod1	2.19	4.7961	up	5.73e-07	endonuclease domain containing 1	10590909
Elovl1	2.19	4.7961	up	7.54e-07	elongation of very long chain fatty acids (FEN1/Elo2, SUR4/Elo3, yeast)-like 1	10507539
Kpna2	2.19	4.7961	up	7.54e-07	karyopherin (importin) alpha 2	10497503
Oas2	2.19	4.7961	up	8.79e-07	2'-5' oligoadenylate synthetase 2	10533198
	2.19	4.7961	up	9.48e-07		10339888
Hsp90aa1	2.19	4.7961	up	9.72e-07	heat shock protein 90, alpha (cytosolic), class A member 1	10490946
Selplg	2.19	4.7961	up	1.29e-06	selectin, platelet (p-selectin) ligand	10532744
Cdr2l	2.19	4.7961	up	1.31e-06	cerebellar degeneration-related protein 2-like	10382502
Gbp3	2.19	4.7961	up	5.17e-06	guanylate binding protein 3	10496580
Dcbld2	2.19	4.7961	up	6.06e-06	discoidin, CUB and LCCL domain containing 2	10436372
Pde3b	2.19	4.7961	up	1.83e-05	phosphodiesterase 3B, cGMP-inhibited	10556528
	2.19	4.7961	up	3.67e-05		10339134
	2.19	4.7961	up	0.000468		10344232
Gm21319///Gm4027///Gm2022///Gm8300///BB287469///Gm5662///Gm5039///Eif1a	2.19	4.7961	up	0.00141	predicted gene, 21319///predicted gene 4027///predicted pseudogene 2022///predicted gene 8300///expressed sequence BB287469///predicted gene 5662///eukaryotic translation initiation factor 1A pseudogene///eukaryotic translation initiation factor 1A	10397541
Gm6937///Rpl15	2.19	4.7961	up	0.0151	ribosomal protein L15 pseudogene///ribosomal protein L15	10428576
Adgrg6	2.18	4.7524	up	5.74e-07	adhesion G protein-coupled receptor G6	10367982
Rgs12	2.18	4.7524	up	9.46e-07	regulator of G-protein signaling 12	10521337
Cd200	2.18	4.7524	up	1.12e-06	CD200 antigen	10439651
Thumpd2	2.18	4.7524	up	1.57e-06	THUMP domain containing 2	10453216
Il10rb	2.18	4.7524	up	2.31e-06	interleukin 10 receptor, beta	10436841
Trip13	2.18	4.7524	up	3.46e-06	thyroid hormone receptor interactor 13	10410560
Praf2	2.18	4.7524	up	2.96e-05	PRA1 domain family 2	10598403
	2.18	4.7524	up	6.13e-05		10342714
Sh3d19	2.17	4.7089	up	3.57e-07	SH3 domain protein D19	10492864
Incenp	2.17	4.7089	up	4.9e-07	inner centromere protein	10465861
Cdh15	2.17	4.7089	up	5.37e-07	cadherin 15	10576175
D730005E14Rik	2.17	4.7089	up	1.89e-06	RIKEN cDNA D730005E14 gene	10430645
Snord16a	2.17	4.7089	up	5.48e-06	small nucleolar RNA, C/D box 16A	10586168
Slamf9	2.17	4.7089	up	6.98e-06	SLAM family member 9	10351792
Dock10	2.17	4.7089	up	8.25e-06	dedicator of cytokinesis 10	10356020
Gm5879///Rpl3	2.17	4.7089	up	8.58e-05	predicted gene 5879///ribosomal protein L3	10515154
Kif26b	2.16	4.6656	up	1.61e-07	kinesin family member 26B	10352152
Rfwd3	2.16	4.6656	up	5.12e-07	ring finger and WD repeat domain 3	10581800
Nfxl1	2.16	4.6656	up	6.59e-07	nuclear transcription factor, X-box binding-like 1	10530477
	2.16	4.6656	up	7.58e-07		10396440
Adar	2.16	4.6656	up	8.22e-07	adenosine deaminase, RNA-specific	10493565
Pgrmc1	2.16	4.6656	up	8.88e-07	progesterone receptor membrane component 1	10599200
	2.16	4.6656	up	1.04e-06		10338413
Gm5879///Rpl3	2.16	4.6656	up	1.77e-06	predicted gene 5879///ribosomal protein L3	10600324
Lrig3	2.16	4.6656	up	2.74e-06	leucine-rich repeats and immunoglobulin-like domains 3	10366746
Coro2a	2.16	4.6656	up	1.19e-05	coronin, actin binding protein 2A	10512774
Cyba	2.15	4.6225	up	1.76e-07	cytochrome b-245, alpha polypeptide	10582303
Frmd4a	2.15	4.6225	up	2.22e-07	FERM domain containing 4A	10468992
Fxyd5	2.15	4.6225	up	4.6e-07	FXYD domain-containing ion transport regulator 5	10562192
Tgif1	2.15	4.6225	up	4.81e-07	TGFB-induced factor homeobox 1	10452633
Klhl5	2.15	4.6225	up	1.1e-06	kelch-like 5	10522075
Nes	2.15	4.6225	up	2.74e-06	nestin	10493114
Elf4	2.15	4.6225	up	2.97e-06	E74-like factor 4 (ets domain transcription factor)	10604393
Fam60a	2.15	4.6225	up	5.31e-06	family with sequence similarity 60, member A	10436442
Reep4	2.15	4.6225	up	7.02e-06	receptor accessory protein 4	10416290
Pdlim2	2.15	4.6225	up	9.58e-06	PDZ and LIM domain 2	10421258
Wdr19	2.15	4.6225	up	1e-05	WD repeat domain 19	10522090
Cthrc1	2.14	4.5796	up	3.57e-07	collagen triple helix repeat containing 1	10423836
1700024P16Rik	2.14	4.5796	up	7.64e-07	RIKEN cDNA 1700024P16 gene	10506470
Pdia3	2.14	4.5796	up	9.83e-07	protein disulfide isomerase associated 3	10475335
Ganab	2.14	4.5796	up	1.93e-06	alpha glucosidase 2 alpha neutral subunit	10461277
Tnc	2.14	4.5796	up	2.43e-06	tenascin C	10513739
	2.14	4.5796	up	5.58e-05		10344247
Eri2	2.13	4.5369	up	2.08e-07	exoribonuclease 2	10567412
Flrt2	2.13	4.5369	up	2.15e-07	fibronectin leucine rich transmembrane protein 2	10397633
Cfp	2.13	4.5369	up	2.97e-07	complement factor properdin	10603860
Terc	2.13	4.5369	up	3.03e-07	telomerase RNA component	10500345
Robo1	2.13	4.5369	up	4.09e-07	roundabout guidance receptor 1	10436519
Arsb	2.13	4.5369	up	4.31e-07	arylsulfatase B	10406672
Dusp6	2.13	4.5369	up	6.05e-07	dual specificity phosphatase 6	10366043
Olfml3	2.13	4.5369	up	1.22e-06	olfactomedin-like 3	10500808
Sh3bgrl3	2.13	4.5369	up	1.25e-06	SH3 domain binding glutamic acid-rich protein-like 3	10517169
Chic1	2.13	4.5369	up	2.85e-06	cysteine-rich hydrophobic domain 1	10601303
Sh2d1b2	2.13	4.5369	up	4e-06	SH2 domain containing 1B2	10351473
Rnd3	2.13	4.5369	up	5.67e-06	Rho family GTPase 3	10482500
	2.13	4.5369	up	3.28e-05		10341710
	2.13	4.5369	up	0.000368		10341308
Crip2	2.12	4.4944	up	2.84e-07	cysteine rich protein 2	10398996
Tfpi	2.12	4.4944	up	4.17e-07	tissue factor pathway inhibitor	10484389
Baz1a	2.12	4.4944	up	5.92e-07	bromodomain adjacent to zinc finger domain 1A	10400357
Gm14005	2.12	4.4944	up	7.92e-07	predicted gene 14005	10487506
Chic1	2.12	4.4944	up	1.12e-06	cysteine-rich hydrophobic domain 1	10601312
Dennd4a	2.12	4.4944	up	1.13e-06	DENN/MADD domain containing 4A	10586246
Ifi35	2.12	4.4944	up	1.25e-06	interferon-induced protein 35	10381408
Pole	2.12	4.4944	up	1.27e-06	polymerase (DNA directed), epsilon	10524169
Cand1	2.12	4.4944	up	1.5e-06	cullin associated and neddylation disassociated 1	10372750
Fpr1	2.12	4.4944	up	2.31e-06	formyl peptide receptor 1	10448124
Bcr	2.12	4.4944	up	4.82e-06	breakpoint cluster region	10363983
Ereg	2.12	4.4944	up	4.91e-06	epiregulin	10523175
Slfn1	2.12	4.4944	up	5.22e-06	schlafen 1	10379633
Wnt10a	2.12	4.4944	up	6.2e-06	wingless-type MMTV integration site family, member 10A	10347497
Naip2	2.12	4.4944	up	8.01e-06	NLR family, apoptosis inhibitory protein 2	10411595
9930111J21Rik1///9930111J21Rik2	2.11	4.4521	up	2.04e-07	RIKEN cDNA 9930111J21 gene 1///RIKEN cDNA 9930111J21 gene 2	10385526
Arhgap1	2.11	4.4521	up	3.55e-07	Rho GTPase activating protein 1	10473965
Spg21	2.11	4.4521	up	3.74e-07	spastic paraplegia 21 homolog (human)	10586405
Taf1d	2.11	4.4521	up	1.23e-06	TATA-box binding protein associated factor, RNA polymerase I, D	10583297
Map1b	2.11	4.4521	up	1.27e-06	microtubule-associated protein 1B	10411519
Mgat2	2.11	4.4521	up	3.02e-06	mannoside acetylglucosaminyltransferase 2	10396074
Sass6	2.11	4.4521	up	3.43e-05	SAS-6 centriolar assembly protein	10495574
Klra6	2.11	4.4521	up	4.99e-05	killer cell lectin-like receptor, subfamily A, member 6	10548497
Efhd2	2.1	4.41	up	1.95e-07	EF hand domain containing 2	10518069
Vnn1	2.1	4.41	up	2.55e-07	vanin 1	10362138
Arl6ip1	2.1	4.41	up	3.24e-07	ADP-ribosylation factor-like 6 interacting protein 1	10567219
Hk1	2.1	4.41	up	3.47e-07	hexokinase 1	10369541
Rin1	2.1	4.41	up	3.69e-07	Ras and Rab interactor 1	10460529
Specc1	2.1	4.41	up	4.02e-07	sperm antigen with calponin homology and coiled-coil domains 1	10376813
E2f7	2.1	4.41	up	4.42e-07	E2F transcription factor 7	10366277
Neil3	2.1	4.41	up	4.82e-07	nei like 3 (E. coli)	10578690
Hs2st1	2.1	4.41	up	6.08e-07	heparan sulfate 2-O-sulfotransferase 1	10502522
	2.1	4.41	up	6.58e-07		10477004
Enpp1	2.1	4.41	up	8.74e-07	ectonucleotide pyrophosphatase/phosphodiesterase 1	10368289
Rgs18	2.1	4.41	up	1.03e-06	regulator of G-protein signaling 18	10358421
Tmem138	2.1	4.41	up	1.9e-06	transmembrane protein 138	10466000
P2rx7	2.1	4.41	up	2.12e-06	purinergic receptor P2X, ligand-gated ion channel, 7	10525419
Pdlim4	2.1	4.41	up	2.19e-06	PDZ and LIM domain 4	10385903
	2.1	4.41	up	2.46e-06		10340836
Ppia	2.1	4.41	up	2.98e-06	peptidylprolyl isomerase A	10567574
Kif18a	2.1	4.41	up	3.12e-06	kinesin family member 18A	10474381
Gm6548	2.1	4.41	up	3.74e-06	eukaryotic translation elongation factor 1 alpha 1 pseudogene	10452978
Sdf2l1	2.1	4.41	up	4.12e-06	stromal cell-derived factor 2-like 1	10438098
Snord42b	2.1	4.41	up	5.94e-06	small nucleolar RNA, C/D box 42B	10388784
Nfkbiz	2.1	4.41	up	4.96e-05	nuclear factor of kappa light polypeptide gene enhancer in B cells inhibitor, zeta	10439936
Ccdc109b	2.09	4.3681	up	2.22e-07	coiled-coil domain containing 109B	10502156
Ifitm1	2.09	4.3681	up	2.72e-07	interferon induced transmembrane protein 1	10558769
Fmnl1	2.09	4.3681	up	2.85e-07	formin-like 1	10381708
Hjurp///6430706D22Rik	2.09	4.3681	up	4.92e-07	Holliday junction recognition protein///RIKEN cDNA 6430706D22 gene	10356461
Arsa	2.09	4.3681	up	5.31e-07	arylsulfatase A	10431601
Cenpi	2.09	4.3681	up	5.48e-07	centromere protein I	10601705
Pdia5	2.09	4.3681	up	5.79e-07	protein disulfide isomerase associated 5	10439218
Creld2	2.09	4.3681	up	1.96e-06	cysteine-rich with EGF-like domains 2	10426098
Ly9	2.09	4.3681	up	3.42e-06	lymphocyte antigen 9	10360158
Elmo1	2.09	4.3681	up	1.14e-05	engulfment and cell motility 1	10403842
	2.09	4.3681	up	0.000255		10341337
Wisp2	2.08	4.3264	up	2.6e-07	WNT1 inducible signaling pathway protein 2	10478415
Mtmr11	2.08	4.3264	up	1.19e-06	myotubularin related protein 11	10494351
Plxnc1	2.08	4.3264	up	2.27e-06	plexin C1	10372028
Vsig4	2.08	4.3264	up	2.91e-06	V-set and immunoglobulin domain containing 4	10605848
Cul7	2.08	4.3264	up	4.63e-06	cullin 7	10445574
	2.08	4.3264	up	2.05e-05		10341197
Pdgfc	2.08	4.3264	up	2.26e-05	platelet-derived growth factor, C polypeptide	10492689
Zfp810	2.08	4.3264	up	5.79e-05	zinc finger protein 810	10591763
	2.08	4.3264	up	8.15e-05		10608686
	2.08	4.3264	up	0.000146		10341435
	2.08	4.3264	up	0.00026		10342264
Fgfr4	2.07	4.2849	up	3.55e-07	fibroblast growth factor receptor 4	10405380
B3gnt9	2.07	4.2849	up	4.78e-07	UDP-GlcNAc:betaGal beta-1,3-N-acetylglucosaminyltransferase 9	10581175
Arf3	2.07	4.2849	up	5.1e-07	ADP-ribosylation factor 3	10432256
G6pdx	2.07	4.2849	up	5.31e-07	glucose-6-phosphate dehydrogenase X-linked	10605338
Fam132b	2.07	4.2849	up	6.92e-07	family with sequence similarity 132, member B	10348590
Itpripl2	2.07	4.2849	up	9.06e-07	inositol 1,4,5-triphosphate receptor interacting protein-like 2	10567297
9230110C19Rik	2.07	4.2849	up	1.05e-06	RIKEN cDNA 9230110C19 gene	10590821
Leprot	2.07	4.2849	up	1.47e-06	leptin receptor overlapping transcript	10506298
Naglu	2.07	4.2849	up	2.35e-06	alpha-N-acetylglucosaminidase (Sanfilippo disease IIIB)	10381211
3110039I08Rik	2.07	4.2849	up	4.89e-06	RIKEN cDNA 3110039I08 gene	10584595
Nudcd2	2.07	4.2849	up	8.74e-06	NudC domain containing 2	10375234
	2.07	4.2849	up	8.16e-05		10342821
Tbrg3	2.06	4.2436	up	2.05e-07	transforming growth factor beta regulated gene 3	10430929
Cap1	2.06	4.2436	up	2.34e-07	CAP, adenylate cyclase-associated protein 1 (yeast)	10516051
Fancd2	2.06	4.2436	up	4.9e-07	Fanconi anemia, complementation group D2	10540738
	2.06	4.2436	up	5.41e-07		10608692
Tgfb1	2.06	4.2436	up	6.09e-07	transforming growth factor, beta 1	10551185
Coro1c	2.06	4.2436	up	6.23e-07	coronin, actin binding protein 1C	10532753
Nrp2	2.06	4.2436	up	9.83e-07	neuropilin 2	10346843
Tax1bp3	2.06	4.2436	up	1.11e-06	Tax1 (human T cell leukemia virus type I) binding protein 3	10472440
Irs1	2.06	4.2436	up	1.44e-06	insulin receptor substrate 1	10356084
Casp12	2.06	4.2436	up	1.59e-06	caspase 12	10583008
Zc3hav1	2.06	4.2436	up	1.77e-06	zinc finger CCCH type, antiviral 1	10544089
Igf2bp1	2.06	4.2436	up	1.93e-06	insulin-like growth factor 2 mRNA binding protein 1	10390211
Npm1	2.06	4.2436	up	2.76e-06	nucleophosmin 1	10385043
Taf1d	2.06	4.2436	up	1.87e-05	TATA-box binding protein associated factor, RNA polymerase I, D	10583318
Serpinb9b	2.06	4.2436	up	2.61e-05	serine (or cysteine) peptidase inhibitor, clade B, member 9b	10404439
Arpc5///Arpc5	2.06	4.2436	up	2.97e-05	actin related protein 2/3 complex, subunit 5///actin related protein 2/3 complex, subunit 5	10350684
	2.06	4.2436	up	0.00142		10338618
Gm6485///H3f3b	2.05	4.2025	up	3.22e-07	predicted gene 6485///H3 histone, family 3B	10393058
Arpc1b	2.05	4.2025	up	3.4e-07	actin related protein 2/3 complex, subunit 1B	10527441
Lpcat1	2.05	4.2025	up	6.04e-07	lysophosphatidylcholine acyltransferase 1	10406031
Ccr2	2.05	4.2025	up	6.9e-07	chemokine (C-C motif) receptor 2	10590631
Gas5	2.05	4.2025	up	1.61e-06	growth arrest specific 5	10351035
Armcx2	2.05	4.2025	up	2.63e-06	armadillo repeat containing, X-linked 2	10606735
Arrb2	2.05	4.2025	up	2.79e-06	arrestin, beta 2	10377804
Dcstamp	2.05	4.2025	up	3.7e-06	dentrocyte expressed seven transmembrane protein	10423894
Sox11	2.05	4.2025	up	1.24e-05	SRY (sex determining region Y)-box 11	10399725
Orc6	2.05	4.2025	up	1.41e-05	origin recognition complex, subunit 6	10573615
Clec11a	2.05	4.2025	up	1.84e-05	C-type lectin domain family 11, member a	10562761
Plscr1	2.05	4.2025	up	0.000207	phospholipid scramblase 1	10587792
	2.05	4.2025	up	0.000218		10343551
Adss	2.04	4.1616	up	1.92e-07	adenylosuccinate synthetase, non muscle	10360522
Tmem98	2.04	4.1616	up	2.25e-07	transmembrane protein 98	10379489
Sulf1	2.04	4.1616	up	2.33e-07	sulfatase 1	10344897
Gm12504///Ptma	2.04	4.1616	up	3.73e-07	prothymosin alpha pseudogene///prothymosin alpha	10417601
Epb41l2	2.04	4.1616	up	4.05e-07	erythrocyte membrane protein band 4.1 like 2	10362245
Eml4	2.04	4.1616	up	4.71e-07	echinoderm microtubule associated protein like 4	10447141
Trpv2	2.04	4.1616	up	6.09e-07	transient receptor potential cation channel, subfamily V, member 2	10376868
Tuba1c///Tuba1b///Tuba1a	2.04	4.1616	up	9.27e-07	tubulin, alpha 1C///tubulin, alpha 1B///tubulin, alpha 1A	10432398
Faim	2.04	4.1616	up	9.79e-07	Fas apoptotic inhibitory molecule	10588083
Cpne8	2.04	4.1616	up	1.42e-06	copine VIII	10431637
Fcgr3	2.04	4.1616	up	3.08e-06	Fc receptor, IgG, low affinity III	10360040
Spred1	2.04	4.1616	up	4.74e-06	sprouty protein with EVH-1 domain 1, related sequence	10474671
0610007P14Rik	2.04	4.1616	up	6.75e-06	RIKEN cDNA 0610007P14 gene	10401667
Dpep2	2.04	4.1616	up	1.14e-05	dipeptidase 2	10581434
Slc44a1	2.04	4.1616	up	2.32e-05	solute carrier family 44, member 1	10505028
	2.04	4.1616	up	2.77e-05		10461636
Fcgr2b	2.03	4.1209	up	1.73e-07	Fc receptor, IgG, low affinity IIb	10360028
Arhgap29	2.03	4.1209	up	1.83e-07	Rho GTPase activating protein 29	10495685
Ttc39b	2.03	4.1209	up	2.6e-07	tetratricopeptide repeat domain 39B	10514133
Asap1	2.03	4.1209	up	3.88e-07	ArfGAP with SH3 domain, ankyrin repeat and PH domain1	10428998
Tlcd1	2.03	4.1209	up	4.09e-07	TLC domain containing 1	10379034
Skap2	2.03	4.1209	up	4.95e-07	src family associated phosphoprotein 2	10544732
Cacnb3	2.03	4.1209	up	5.55e-07	calcium channel, voltage-dependent, beta 3 subunit	10426611
Sec61a1	2.03	4.1209	up	6.87e-07	Sec61 alpha 1 subunit (S. cerevisiae)	10546113
Cfl1	2.03	4.1209	up	6.87e-07	cofilin 1, non-muscle	10460616
Piezo2	2.03	4.1209	up	8.15e-07	piezo-type mechanosensitive ion channel component 2	10459335
Cxcl9	2.03	4.1209	up	1.75e-06	chemokine (C-X-C motif) ligand 9	10531407
Ocstamp	2.03	4.1209	up	3.83e-06	osteoclast stimulatory transmembrane protein	10489701
	2.03	4.1209	up	2.91e-05		10608659
	2.03	4.1209	up	9.73e-05		10338200
Papss2	2.02	4.0804	up	4.42e-07	3'-phosphoadenosine 5'-phosphosulfate synthase 2	10462507
Lpar6	2.02	4.0804	up	6.09e-07	lysophosphatidic acid receptor 6	10416371
Cd47	2.02	4.0804	up	1.18e-06	CD47 antigen (Rh-related antigen, integrin-associated signal transducer)	10436196
Atad5	2.02	4.0804	up	1.97e-06	ATPase family, AAA domain containing 5	10379363
	2.02	4.0804	up	5.88e-06		10339161
Il18	2.02	4.0804	up	8.5e-06	interleukin 18	10585194
Il2rb	2.02	4.0804	up	1.67e-05	interleukin 2 receptor, beta chain	10430344
	2.02	4.0804	up	0.0025		10338946
	2.02	4.0804	up	0.00407		10339581
Coro1b	2.01	4.0401	up	2.77e-07	coronin, actin binding protein 1B	10460359
Stk3	2.01	4.0401	up	5.65e-07	serine/threonine kinase 3	10428103
Cttn	2.01	4.0401	up	5.84e-07	cortactin	10569569
Rad51	2.01	4.0401	up	7.81e-07	RAD51 recombinase	10474902
Gmfg	2.01	4.0401	up	8.72e-07	glia maturation factor, gamma	10542981
Snai2	2.01	4.0401	up	8.84e-07	snail family zinc finger 2	10433776
Fermt3	2.01	4.0401	up	1.6e-06	fermitin family member 3	10465587
Ano1	2.01	4.0401	up	2.46e-06	anoctamin 1, calcium activated chloride channel	10569618
	2.01	4.0401	up	1.23e-05		10342585
	2.01	4.0401	up	1.69e-05		10338576
	2.01	4.0401	up	2.41e-05		10339157
	2.01	4.0401	up	0.000107		10340582
Arpc1b	2	4	up	1.96e-07	actin related protein 2/3 complex, subunit 1B	10604763
Tgfbr2	2	4	up	2.68e-07	transforming growth factor, beta receptor II	10597518
Prkcd	2	4	up	3.89e-07	protein kinase C, delta	10418410
Edem1	2	4	up	2.26e-06	ER degradation enhancer, mannosidase alpha-like 1	10540493
Ifitm1	2	4	up	2.54e-06	interferon induced transmembrane protein 1	10570434
	2	4	up	9.01e-06		10460114
Ammecr1	2	4	up	1.19e-05	Alport syndrome, mental retardation, midface hypoplasia and elliptocytosis chromosomal region gene 1	10607116
Apobec3	2	4	up	1.57e-05	apolipoprotein B mRNA editing enzyme, catalytic polypeptide 3	10425333
	2	4	up	1.86e-05		10338613
	2	4	up	2.01e-05		10338907
Inhba///Inhba	2	4	up	0.000125	inhibin beta-A///inhibin beta-A	10403743
	2	4	up	0.000158		10342102
H2-T9///H2-T22///H2-T10	2	4	up	0.00105	histocompatibility 2, T region locus 9///histocompatibility 2, T region locus 22///histocompatibility 2, T region locus 10	10450694
	2	4	up	0.00129		10340180
Eif1a	1.99	3.9601	up	4.48e-07	eukaryotic translation initiation factor 1A	10455533
Gk	1.99	3.9601	up	1.03e-06	glycerol kinase	10605571
Nup107	1.99	3.9601	up	1.72e-06	nucleoporin 107	10372687
BC067074	1.99	3.9601	up	2.01e-06	cDNA sequence BC067074	10407286
Fhdc1	1.99	3.9601	up	2.15e-06	FH2 domain containing 1	10499062
Oas1b	1.99	3.9601	up	4.95e-06	2'-5' oligoadenylate synthetase 1B	10525158
Csk	1.99	3.9601	up	5.22e-06	c-src tyrosine kinase	10593966
	1.99	3.9601	up	3.46e-05		10339007
	1.99	3.9601	up	5.55e-05		10338478
Rab2b	1.99	3.9601	up	0.000144	RAB2B, member RAS oncogene family	10419676
Tubb5	1.98	3.9204	up	2.84e-07	tubulin, beta 5 class I	10450605
Angptl4	1.98	3.9204	up	4.02e-07	angiopoietin-like 4	10450038
Glipr2	1.98	3.9204	up	4.62e-07	GLI pathogenesis-related 2	10504450
Ormdl2	1.98	3.9204	up	1.2e-06	ORM1-like 2 (S. cerevisiae)	10373577
Dennd4a	1.98	3.9204	up	1.44e-06	DENN/MADD domain containing 4A	10586254
Oas1a	1.98	3.9204	up	1.55e-06	2'-5' oligoadenylate synthetase 1A	10533256
	1.98	3.9204	up	1.63e-06		10343971
Lix1l	1.98	3.9204	up	3.33e-06	Lix1-like	10494445
Slc1a4	1.98	3.9204	up	3.85e-06	solute carrier family 1 (glutamate/neutral amino acid transporter), member 4	10384539
Cdkn3	1.98	3.9204	up	9.2e-06	cyclin-dependent kinase inhibitor 3	10414315
A730034C02///Map2	1.98	3.9204	up	9.59e-06	uncharacterized protein A730034C02///microtubule-associated protein 2	10347036
Rad51ap1	1.98	3.9204	up	3.72e-05	RAD51 associated protein 1	10548086
Erh	1.98	3.9204	up	4.84e-05	enhancer of rudimentary homolog (Drosophila)	10401278
	1.98	3.9204	up	6.28e-05		10338277
	1.98	3.9204	up	0.000108		10343717
Nab2	1.97	3.8809	up	2.37e-07	Ngfi-A binding protein 2	10373313
Abr	1.97	3.8809	up	2.72e-07	active BCR-related gene	10388545
Prkci	1.97	3.8809	up	2.95e-07	protein kinase C, iota	10491279
Nipsnap3b	1.97	3.8809	up	3.96e-07	nipsnap homolog 3B (C. elegans)	10505000
Cdca3	1.97	3.8809	up	1.02e-06	cell division cycle associated 3	10541729
Srd5a1	1.97	3.8809	up	1.9e-06	steroid 5 alpha-reductase 1	10410452
Mybl1	1.97	3.8809	up	1.97e-06	myeloblastosis oncogene-like 1	10353010
Sh3pxd2b	1.97	3.8809	up	2.12e-06	SH3 and PX domains 2B	10375065
B3gnt2	1.97	3.8809	up	2.53e-06	UDP-GlcNAc:betaGal beta-1,3-N-acetylglucosaminyltransferase 2	10384656
Nup210l	1.97	3.8809	up	4.26e-05	nucleoporin 210-like	10493660
	1.97	3.8809	up	0.000142		10339835
	1.97	3.8809	up	0.000947		10341520
Kpna2	1.96	3.8416	up	2.26e-07	karyopherin (importin) alpha 2	10453512
Tuba1a	1.96	3.8416	up	2.95e-07	tubulin, alpha 1A	10432404
Mms22l	1.96	3.8416	up	3.41e-07	MMS22-like, DNA repair protein	10503617
Slc9a3r1	1.96	3.8416	up	3.66e-07	solute carrier family 9 (sodium/hydrogen exchanger), member 3 regulator 1	10382462
Enpp3	1.96	3.8416	up	3.8e-07	ectonucleotide pyrophosphatase/phosphodiesterase 3	10368317
Tmem171	1.96	3.8416	up	3.91e-07	transmembrane protein 171	10411459
Sdpr	1.96	3.8416	up	4.02e-07	serum deprivation response	10346164
Uggt2	1.96	3.8416	up	5.29e-07	UDP-glucose glycoprotein glucosyltransferase 2	10422348
Pip4k2a	1.96	3.8416	up	6.44e-07	phosphatidylinositol-5-phosphate 4-kinase, type II, alpha	10480347
Cdca8	1.96	3.8416	up	8.02e-07	cell division cycle associated 8	10516246
Pml	1.96	3.8416	up	8.13e-07	promyelocytic leukemia	10594053
Gatsl3	1.96	3.8416	up	9.46e-07	GATS protein-like 3	10373902
AI607873	1.96	3.8416	up	1.26e-06	expressed sequence AI607873	10360377
Spidr	1.96	3.8416	up	1.47e-06	scaffolding protein involved in DNA repair	10437970
Il17rc	1.96	3.8416	up	1.6e-06	interleukin 17 receptor C	10540705
Slc16a7	1.96	3.8416	up	2.27e-06	solute carrier family 16 (monocarboxylic acid transporters), member 7	10372988
Tpst2	1.96	3.8416	up	2.28e-06	protein-tyrosine sulfotransferase 2	10524345
Adgrl2	1.96	3.8416	up	2.84e-06	adhesion G protein-coupled receptor L2	10502770
2410089E03Rik	1.96	3.8416	up	4.33e-06	RIKEN cDNA 2410089E03 gene	10422892
Lipa	1.96	3.8416	up	1.17e-05	lysosomal acid lipase A	10467139
Nlrc5	1.96	3.8416	up	1.29e-05	NLR family, CARD domain containing 5	10574149
Ifi203	1.96	3.8416	up	1.4e-05	interferon activated gene 203	10360391
	1.96	3.8416	up	3.31e-05		10338377
Rab32	1.96	3.8416	up	3.74e-05	RAB32, member RAS oncogene family	10367822
Cks2	1.96	3.8416	up	0.000186	CDC28 protein kinase regulatory subunit 2	10405185
	1.96	3.8416	up	0.000461		10338570
Myd88	1.95	3.8025	up	1.94e-07	myeloid differentiation primary response gene 88	10597648
Pfkl	1.95	3.8025	up	2.97e-07	phosphofructokinase, liver, B-type	10370376
Gmds	1.95	3.8025	up	3.33e-07	GDP-mannose 4, 6-dehydratase	10408531
Anxa4	1.95	3.8025	up	3.55e-07	annexin A4	10545958
Ctps	1.95	3.8025	up	3.83e-07	cytidine 5'-triphosphate synthase	10515943
Arl11	1.95	3.8025	up	4.88e-07	ADP-ribosylation factor-like 11	10415778
Hist1h2br///Hist1h2bq///Hist1h2bp///Hist1h2bn///Hist1h2bm///Hist1h2bl///Hist1h2bk///Hist1h2bj///Hist1h2bh///Hist1h2bg///Hist1h2bf///Hist1h2be///Hist1h2bb///Hist1h2bc	1.95	3.8025	up	5.73e-07	histone cluster 1 H2br///histone cluster 1, H2bq///histone cluster 1, H2bp///histone cluster 1, H2bn///histone cluster 1, H2bm///histone cluster 1, H2bl///histone cluster 1, H2bk///histone cluster 1, H2bj///histone cluster 1, H2bh///histone cluster 1, H2bg///histone cluster 1, H2bf///histone cluster 1, H2be///histone cluster 1, H2bb///histone cluster 1, H2bc	10408210
Hist1h3a///Hist2h3b///Hist1h3i///Hist1h3h///Hist1h3e///Hist1h3b///Hist1h3d///Hist1h3c///Hist1h3f///Hist1h3g///Hist2h3c2///Hist2h3c1///Hist1h3d	1.95	3.8025	up	8.33e-07	histone cluster 1, H3a///histone cluster 2, H3b///histone cluster 1, H3i///histone cluster 1, H3h///histone cluster 1, H3e///histone cluster 1, H3b///histone cluster 1, H3d///histone cluster 1, H3c///histone cluster 1, H3f///histone cluster 1, H3g///histone cluster 2, H3c2///histone cluster 2, H3c1///histone cluster 1, H3d	10404049
Arhgef2	1.95	3.8025	up	1.13e-06	rho/rac guanine nucleotide exchange factor (GEF) 2	10493267
Snord95	1.95	3.8025	up	1.44e-06	small nucleolar RNA, C/D box 95	10375501
Gata6	1.95	3.8025	up	1.93e-06	GATA binding protein 6	10453857
Sfrp2	1.95	3.8025	up	2.12e-06	secreted frizzled-related protein 2	10492798
Sdc2	1.95	3.8025	up	2.32e-06	syndecan 2	10423548
Hist1h4m///Hist1h4b///Hist1h4a///Hist1h4n///Hist1h4k///Hist1h4j///Hist1h4i///Hist1h4f///Hist1h4d///Hist1h4c///Hist1h4h	1.95	3.8025	up	3.07e-06	histone cluster 1, H4m///histone cluster 1, H4b///histone cluster 1, H4a///histone cluster 1, H4n///histone cluster 1, H4k///histone cluster 1, H4j///histone cluster 1, H4i///histone cluster 1, H4f///histone cluster 1, H4d///histone cluster 1, H4c///histone cluster 1, H4h	10408092
Slc25a17	1.95	3.8025	up	3.1e-06	solute carrier family 25 (mitochondrial carrier, peroxisomal membrane protein), member 17	10430711
Btbd19	1.95	3.8025	up	5.06e-06	BTB (POZ) domain containing 19	10515396
Siglece	1.95	3.8025	up	6.93e-06	sialic acid binding Ig-like lectin E	10562720
Il1b	1.95	3.8025	up	8.31e-06	interleukin 1 beta	10487597
	1.95	3.8025	up	0.000119		10341160
	1.95	3.8025	up	0.000134		10461150
Sptlc2	1.94	3.7636	up	3.51e-07	serine palmitoyltransferase, long chain base subunit 2	10401781
Sigmar1	1.94	3.7636	up	4.42e-07	sigma non-opioid intracellular receptor 1	10512308
Trim21	1.94	3.7636	up	4.7e-07	tripartite motif-containing 21	10566144
Plscr3	1.94	3.7636	up	7e-07	phospholipid scramblase 3	10377612
Ero1l	1.94	3.7636	up	7.15e-07	ERO1-like (S. cerevisiae)	10419198
Ankfy1	1.94	3.7636	up	8.92e-07	ankyrin repeat and FYVE domain containing 1	10378126
Gnb4	1.94	3.7636	up	1.14e-06	guanine nucleotide binding protein (G protein), beta 4	10497689
Lrch1	1.94	3.7636	up	1.28e-06	leucine-rich repeats and calponin homology (CH) domain containing 1	10421581
Kntc1	1.94	3.7636	up	1.6e-06	kinetochore associated 1	10525591
Msn	1.94	3.7636	up	1.61e-06	moesin	10600836
Lima1	1.94	3.7636	up	1.78e-06	LIM domain and actin binding 1	10432540
Dusp9	1.94	3.7636	up	2.26e-06	dual specificity phosphatase 9	10600205
Ampd2	1.94	3.7636	up	2.3e-06	adenosine monophosphate deaminase 2	10501244
Osr1	1.94	3.7636	up	2.44e-06	odd-skipped related 1 (Drosophila)	10394534
Map4k4	1.94	3.7636	up	2.77e-06	mitogen-activated protein kinase kinase kinase kinase 4	10345715
	1.94	3.7636	up	3.75e-06		10571514
Slfn4	1.94	3.7636	up	5.2e-06	schlafen 4	10379636
	1.94	3.7636	up	1.33e-05		10339290
	1.94	3.7636	up	1.65e-05		10586076
Jade3	1.94	3.7636	up	1.7e-05	jade family PHD finger 3	10598848
	1.94	3.7636	up	2.68e-05		10342707
	1.94	3.7636	up	0.00161		10342229
	1.94	3.7636	up	0.00334		10340739
Vsir	1.93	3.7249	up	2.53e-07	V-set immunoregulatory receptor	10363445
Dennd4a	1.93	3.7249	up	2.57e-07	DENN/MADD domain containing 4A	10586227
Ppic	1.93	3.7249	up	2.74e-07	peptidylprolyl isomerase C	10458906
Serp1	1.93	3.7249	up	3.01e-07	stress-associated endoplasmic reticulum protein 1	10498319
Adcy7	1.93	3.7249	up	4.22e-07	adenylate cyclase 7	10573747
Chsy1	1.93	3.7249	up	4.23e-07	chondroitin sulfate synthase 1	10554013
Arpin	1.93	3.7249	up	4.91e-07	actin-related protein 2/3 complex inhibitor	10564849
Nek6	1.93	3.7249	up	9.39e-07	NIMA (never in mitosis gene a)-related expressed kinase 6	10471844
S100a11	1.93	3.7249	up	1.05e-06	S100 calcium binding protein A11	10493990
Ndst2	1.93	3.7249	up	1.44e-06	N-deacetylase/N-sulfotransferase (heparan glucosaminyl) 2	10417950
Eri1	1.93	3.7249	up	2.04e-06	exoribonuclease 1	10578193
Erbb2	1.93	3.7249	up	2.22e-06	erb-b2 receptor tyrosine kinase 2	10380896
Htra1	1.93	3.7249	up	2.58e-06	HtrA serine peptidase 1	10558150
Serinc5	1.93	3.7249	up	2.73e-06	serine incorporator 5	10406598
	1.93	3.7249	up	2.21e-05		10339848
Mov10	1.93	3.7249	up	2.78e-05	Moloney leukemia virus 10	10500911
	1.93	3.7249	up	5.31e-05		10339013
	1.93	3.7249	up	0.00149		10340083
	1.92	3.6864	up	2.56e-07		10608697
Irf8	1.92	3.6864	up	8.62e-07	interferon regulatory factor 8	10576034
Plcb2	1.92	3.6864	up	8.87e-07	phospholipase C, beta 2	10486119
Gm5879///Rpl3///Rpl3-ps1///Ralgps2///Rpl3///Syngr1	1.92	3.6864	up	1.04e-06	predicted gene 5879///ribosomal protein L3///ribosomal protein L3, pseudogene 1///Ral GEF with PH domain and SH3 binding motif 2///ribosomal protein L3///synaptogyrin 1	10430669
S100a10	1.92	3.6864	up	1.2e-06	S100 calcium binding protein A10 (calpactin)	10493995
Iqgap1	1.92	3.6864	up	1.51e-06	IQ motif containing GTPase activating protein 1	10565018
Elovl6	1.92	3.6864	up	2.25e-06	ELOVL family member 6, elongation of long chain fatty acids (yeast)	10495993
Slc39a14	1.92	3.6864	up	1.28e-05	solute carrier family 39 (zinc transporter), member 14	10421309
Hltf	1.92	3.6864	up	6.17e-05	helicase-like transcription factor	10491014
	1.92	3.6864	up	0.000134		10339783
	1.92	3.6864	up	0.000365		10339989
BC017643	1.91	3.6481	up	2.82e-07	cDNA sequence BC017643	10394093
	1.91	3.6481	up	3.46e-07		10514185
Gpnmb	1.91	3.6481	up	3.8e-07	glycoprotein (transmembrane) nmb	10538187
Chl1	1.91	3.6481	up	3.82e-07	cell adhesion molecule L1-like	10540298
Myl4	1.91	3.6481	up	5.65e-07	myosin, light polypeptide 4	10381798
Nrm	1.91	3.6481	up	8.59e-07	nurim (nuclear envelope membrane protein)	10444927
Gm29779///AI506816	1.91	3.6481	up	1.19e-06	predicted gene, 29779///expressed sequence AI506816	10351504
Ptgs1	1.91	3.6481	up	1.19e-06	prostaglandin-endoperoxide synthase 1	10471721
Isyna1	1.91	3.6481	up	1.51e-06	myo-inositol 1-phosphate synthase A1	10572432
Smo	1.91	3.6481	up	1.83e-06	smoothened, frizzled class receptor	10536917
Irak4	1.91	3.6481	up	1.95e-06	interleukin-1 receptor-associated kinase 4	10426451
Fam26e	1.91	3.6481	up	3.59e-06	family with sequence similarity 26, member E	10368638
Tvp23a	1.91	3.6481	up	4.4e-06	trans-golgi network vesicle protein 23A	10437655
Marcks	1.91	3.6481	up	1.16e-05	myristoylated alanine rich protein kinase C substrate	10368675
Aim2	1.91	3.6481	up	1.25e-05	absent in melanoma 2	10351867
Aldoc	1.91	3.6481	up	1.88e-05	aldolase C, fructose-bisphosphate	10379153
	1.91	3.6481	up	0.000178		10342653
Mmd	1.9	3.61	up	5.57e-07	monocyte to macrophage differentiation-associated	10380289
Rbm3	1.9	3.61	up	1.41e-06	RNA binding motif protein 3	10556113
	1.9	3.61	up	1.65e-06		10340537
Ly6e	1.9	3.61	up	1.67e-06	lymphocyte antigen 6 complex, locus E	10424676
Wdhd1	1.9	3.61	up	1.74e-06	WD repeat and HMG-box DNA binding protein 1	10419296
Morn2	1.9	3.61	up	4e-06	MORN repeat containing 2	10447100
Shcbp1	1.9	3.61	up	4.14e-06	Shc SH2-domain binding protein 1	10576883
Cdc25c	1.9	3.61	up	5.41e-06	cell division cycle 25C	10458195
	1.9	3.61	up	7.68e-06		10343377
	1.9	3.61	up	0.00012		10340998
Rfwd3	1.9	3.61	up	0.000205	ring finger and WD repeat domain 3	10568461
	1.9	3.61	up	0.000496		10338656
Ugdh	1.89	3.5721	up	2.11e-07	UDP-glucose dehydrogenase	10530201
Tagln2	1.89	3.5721	up	2.37e-07	transgelin 2	10351825
Ptbp3	1.89	3.5721	up	2.38e-07	polypyrimidine tract binding protein 3	10513381
Ube2c	1.89	3.5721	up	5.62e-07	ubiquitin-conjugating enzyme E2C	10478572
Asah1	1.89	3.5721	up	8.26e-07	N-acylsphingosine amidohydrolase 1	10578361
Hmox1	1.89	3.5721	up	8.51e-07	heme oxygenase 1	10572897
Prelid1	1.89	3.5721	up	8.79e-07	PRELI domain containing 1	10355115
Tnfrsf23	1.89	3.5721	up	1.16e-06	tumor necrosis factor receptor superfamily, member 23	10569504
Dennd4a	1.89	3.5721	up	2.19e-06	DENN/MADD domain containing 4A	10586240
Slc36a4	1.89	3.5721	up	3.76e-06	solute carrier family 36 (proton/amino acid symporter), member 4	10583326
Fcrl6	1.89	3.5721	up	1.21e-05	Fc receptor-like 6	10360315
	1.89	3.5721	up	7.72e-05		10341348
	1.89	3.5721	up	0.000132		10343507
	1.89	3.5721	up	0.000313		10343932
Cspp1	1.89	3.5721	up	0.000488	centrosome and spindle pole associated protein 1	10344803
	1.89	3.5721	up	0.00198		10340385
Arhgap28	1.88	3.5344	up	2.67e-07	Rho GTPase activating protein 28	10452613
Rnf24	1.88	3.5344	up	3.76e-07	ring finger protein 24	10487879
Magi3	1.88	3.5344	up	4.02e-07	membrane associated guanylate kinase, WW and PDZ domain containing 3	10500847
Prelid1	1.88	3.5344	up	4.31e-07	PRELI domain containing 1	10405427
Lyz2	1.88	3.5344	up	4.87e-07	lysozyme 2	10372648
Hsp90aa1	1.88	3.5344	up	5.03e-07	heat shock protein 90, alpha (cytosolic), class A member 1	10402615
Hn1l	1.88	3.5344	up	7.3e-07	hematological and neurological expressed 1-like	10448803
Hpse	1.88	3.5344	up	7.54e-07	heparanase	10531737
Suv39h1	1.88	3.5344	up	7.89e-07	suppressor of variegation 3-9 homolog 1 (Drosophila)	10603431
Gm5879///Rpl3///Rpl3-ps1///Ralgps2///Rpl3///Syngr1	1.88	3.5344	up	8.99e-07	predicted gene 5879///ribosomal protein L3///ribosomal protein L3, pseudogene 1///Ral GEF with PH domain and SH3 binding motif 2///ribosomal protein L3///synaptogyrin 1	10598721
Vash2	1.88	3.5344	up	1.03e-06	vasohibin 2	10361055
Edem2	1.88	3.5344	up	1.13e-06	ER degradation enhancer, mannosidase alpha-like 2	10488912
Sdc3	1.88	3.5344	up	1.23e-06	syndecan 3	10508651
	1.88	3.5344	up	1.32e-06		10375497
Cpa3	1.88	3.5344	up	1.49e-06	carboxypeptidase A3, mast cell	10497451
Olfr920	1.88	3.5344	up	4.87e-06	olfactory receptor 920	10584458
Fam20a	1.88	3.5344	up	5.84e-06	family with sequence similarity 20, member A	10392464
Cemip	1.88	3.5344	up	7.58e-06	cell migration inducing protein, hyaluronan binding	10565255
Slc39a11	1.88	3.5344	up	1.6e-05	solute carrier family 39 (metal ion transporter), member 11	10392701
Parvg	1.88	3.5344	up	2.14e-05	parvin, gamma	10425866
Sh3gl3	1.88	3.5344	up	3.5e-05	SH3-domain GRB2-like 3	10554588
	1.88	3.5344	up	0.000107		10339582
Gm14636	1.88	3.5344	up	0.000123	predicted gene 14636	10603809
	1.88	3.5344	up	0.000125		10338455
	1.88	3.5344	up	0.00019		10340065
	1.88	3.5344	up	0.00166		10341954
St5	1.87	3.4969	up	2.91e-07	suppression of tumorigenicity 5	10566767
Srd5a3	1.87	3.4969	up	3.03e-07	steroid 5 alpha-reductase 3	10522589
Elk3	1.87	3.4969	up	9.16e-07	ELK3, member of ETS oncogene family	10371959
Nlrc5	1.87	3.4969	up	1.15e-06	NLR family, CARD domain containing 5	10574098
	1.87	3.4969	up	2.18e-06		10400189
Ccdc141	1.87	3.4969	up	2.19e-06	coiled-coil domain containing 141	10484207
Snai1	1.87	3.4969	up	3.12e-06	snail family zinc finger 1	10478884
Srm	1.87	3.4969	up	3.21e-06	spermidine synthase	10510391
	1.87	3.4969	up	3.77e-05		10338523
	1.87	3.4969	up	8.81e-05		10343820
2008-09-01	1.86	3.4596	up	2.91e-07	septin 8	10376021
Myo1e	1.86	3.4596	up	5.04e-07	myosin IE	10586781
Cd63	1.86	3.4596	up	5.5e-07	CD63 antigen	10367436
Mt2	1.86	3.4596	up	6.87e-07	metallothionein 2	10574023
Csf2rb	1.86	3.4596	up	8.81e-07	colony stimulating factor 2 receptor, beta, low-affinity (granulocyte-macrophage)	10425066
Cdca5	1.86	3.4596	up	9.41e-07	cell division cycle associated 5	10460738
Glb1	1.86	3.4596	up	1.08e-06	galactosidase, beta 1	10589889
Lasp1	1.86	3.4596	up	2.8e-06	LIM and SH3 protein 1	10380823
Mtmr12	1.86	3.4596	up	5.27e-06	myotubularin related protein 12	10423155
Phlda1	1.86	3.4596	up	7.97e-06	pleckstrin homology like domain, family A, member 1	10366346
Frmd6	1.86	3.4596	up	1.06e-05	FERM domain containing 6	10396170
Tnfrsf9	1.86	3.4596	up	1.09e-05	tumor necrosis factor receptor superfamily, member 9	10510580
	1.86	3.4596	up	6.86e-05		10340377
Ttll12	1.85	3.4225	up	3.69e-07	tubulin tyrosine ligase-like family, member 12	10431035
Psme2	1.85	3.4225	up	4.59e-07	proteasome (prosome, macropain) activator subunit 2 (PA28 beta)	10420030
Htra2	1.85	3.4225	up	5.93e-07	HtrA serine peptidase 2	10545629
Man2b1	1.85	3.4225	up	5.98e-07	mannosidase 2, alpha B1	10573583
Enc1	1.85	3.4225	up	6.58e-07	ectodermal-neural cortex 1	10406817
Kctd10	1.85	3.4225	up	7.59e-07	potassium channel tetramerisation domain containing 10	10532819
Ust	1.85	3.4225	up	7.68e-07	uronyl-2-sulfotransferase	10367734
Notch2	1.85	3.4225	up	1.07e-06	notch 2	10494595
	1.85	3.4225	up	1.19e-06		10339094
Btk	1.85	3.4225	up	1.31e-06	Bruton agammaglobulinemia tyrosine kinase	10606694
Arf4	1.85	3.4225	up	1.32e-06	ADP-ribosylation factor 4	10413304
Prdm5	1.85	3.4225	up	1.32e-06	PR domain containing 5	10538811
Rassf5	1.85	3.4225	up	1.62e-06	Ras association (RalGDS/AF-6) domain family member 5	10357594
Ston1	1.85	3.4225	up	1.75e-06	stonin 1	10447461
Ctxn1	1.85	3.4225	up	2.32e-06	cortexin 1	10576854
Pls3	1.85	3.4225	up	2.47e-06	plastin 3 (T-isoform)	10605437
	1.85	3.4225	up	2.49e-06		10455957
Fam149a	1.85	3.4225	up	9.52e-06	family with sequence similarity 149, member A	10578477
Nudt5	1.85	3.4225	up	1.39e-05	nudix (nucleoside diphosphate linked moiety X)-type motif 5	10469070
	1.85	3.4225	up	1.56e-05		10339138
Rgs2	1.85	3.4225	up	1.84e-05	regulator of G-protein signaling 2	10358389
Hdac1	1.85	3.4225	up	2.25e-05	histone deacetylase 1	10447004
Tnfrsf11a	1.85	3.4225	up	2.69e-05	tumor necrosis factor receptor superfamily, member 11a, NFKB activator	10349051
Zfp808///Gm5141///Zfp934	1.85	3.4225	up	3.46e-05	zinc finger protein 80///predicted gene 5141///zinc finger protein 934	10405733
Tbx18	1.85	3.4225	up	3.66e-05	T-box18	10595560
Trim12a	1.85	3.4225	up	9.33e-05	tripartite motif-containing 12A	10566326
Man2a1	1.84	3.3856	up	3.9e-07	mannosidase 2, alpha 1	10446376
Axl	1.84	3.3856	up	4.73e-07	AXL receptor tyrosine kinase	10561104
Far1	1.84	3.3856	up	5.29e-07	fatty acyl CoA reductase 1	10556491
Hist1h4d	1.84	3.3856	up	5.5e-07	histone cluster 1, H4d	10404051
Ints2	1.84	3.3856	up	6.09e-07	integrator complex subunit 2	10389421
Tuba1c///Tuba1b///Tuba1a	1.84	3.3856	up	6.79e-07	tubulin, alpha 1C///tubulin, alpha 1B///tubulin, alpha 1A	10587780
Ppt1	1.84	3.3856	up	8.73e-07	palmitoyl-protein thioesterase 1	10507784
Aaas	1.84	3.3856	up	1.18e-06	achalasia, adrenocortical insufficiency, alacrimia	10432986
Uck2	1.84	3.3856	up	1.26e-06	uridine-cytidine kinase 2	10359851
Serpinb1a	1.84	3.3856	up	1.35e-06	serine (or cysteine) peptidase inhibitor, clade B, member 1a	10408557
Crlf3	1.84	3.3856	up	2.62e-06	cytokine receptor-like factor 3	10388996
Tmem194	1.84	3.3856	up	2.73e-06	transmembrane protein 194	10366983
Thsd7a	1.84	3.3856	up	2.92e-06	thrombospondin, type I, domain containing 7A	10543145
Klra14-ps///Klra19///Klra21///Klra9///Klra8///Klra6///Klra5///Klra3///Klra10	1.84	3.3856	up	4.7e-06	killer cell lectin-like receptor subfamily A, member 14, pseudogene///killer cell lectin-like receptor, subfamily A, member 19///killer cell lectin-like receptor subfamily A, member 21///killer cell lectin-like receptor subfamily A, member 9///killer cell lectin-like receptor, subfamily A, member 8///killer cell lectin-like receptor, subfamily A, member 6///killer cell lectin-like receptor, subfa…	10548513
Olfml2b	1.84	3.3856	up	1.14e-05	olfactomedin-like 2B	10351491
	1.84	3.3856	up	1.29e-05		10586170
	1.84	3.3856	up	5.82e-05		10342947
Srsf3	1.84	3.3856	up	9.65e-05	serine/arginine-rich splicing factor 3	10443459
	1.84	3.3856	up	0.00178		10344465
Dcakd	1.83	3.3489	up	7.87e-07	dephospho-CoA kinase domain containing	10391831
Dnmt1	1.83	3.3489	up	8.47e-07	DNA methyltransferase (cytosine-5) 1	10591369
Gpsm2	1.83	3.3489	up	9.2e-07	G-protein signalling modulator 2 (AGS3-like, C. elegans)	10501402
Il17ra	1.83	3.3489	up	1.09e-06	interleukin 17 receptor A	10541246
Arf6	1.83	3.3489	up	1.22e-06	ADP-ribosylation factor 6	10396108
Ctsc	1.83	3.3489	up	1.29e-06	cathepsin C	10554789
Itga7	1.83	3.3489	up	1.48e-06	integrin alpha 7	10367440
Psmb10	1.83	3.3489	up	1.62e-06	proteasome (prosome, macropain) subunit, beta type 10	10581378
Hgh1	1.83	3.3489	up	2.5e-06	HGH1 homolog	10424853
Spata6	1.83	3.3489	up	2.79e-06	spermatogenesis associated 6	10507040
Cdh3	1.83	3.3489	up	4.28e-06	cadherin 3	10575034
Nfam1	1.83	3.3489	up	4.99e-06	Nfat activating molecule with ITAM motif 1	10430931
Prpsap2	1.83	3.3489	up	8.05e-06	phosphoribosyl pyrophosphate synthetase-associated protein 2	10386775
Slc7a1	1.83	3.3489	up	8.51e-06	solute carrier family 7 (cationic amino acid transporter, y+ system), member 1	10535852
Cenph	1.83	3.3489	up	9.1e-06	centromere protein H	10411728
Bend6	1.83	3.3489	up	1.35e-05	BEN domain containing 6	10353775
Med11	1.83	3.3489	up	1.79e-05	mediator complex subunit 11	10377822
	1.83	3.3489	up	0.000683		10343944
	1.83	3.3489	up	0.00113		10344371
Ccl19	1.83	3.3489	up	0.00125	chemokine (C-C motif) ligand 19	10504132
Bnc2	1.82	3.3124	up	2.36e-07	basonuclin 2	10514177
Wls	1.82	3.3124	up	2.64e-07	wntless homolog (Drosophila)	10497149
Rad50	1.82	3.3124	up	4.9e-07	RAD50 double strand break repair protein	10385842
Anxa3	1.82	3.3124	up	6.59e-07	annexin A3	10523451
Tk1	1.82	3.3124	up	6.75e-07	thymidine kinase 1	10582809
Cad	1.82	3.3124	up	1.29e-06	carbamoyl-phosphate synthetase 2, aspartate transcarbamylase, and dihydroorotase	10520650
Rrad	1.82	3.3124	up	2.69e-06	Ras-related associated with diabetes	10581151
Kdelc1	1.82	3.3124	up	2.85e-06	KDEL (Lys-Asp-Glu-Leu) containing 1	10354286
Sorcs2	1.82	3.3124	up	3.11e-06	sortilin-related VPS10 domain containing receptor 2	10529515
Idi1	1.82	3.3124	up	3.79e-06	isopentenyl-diphosphate delta isomerase	10482762
	1.82	3.3124	up	4.34e-06		10354203
Tvp23b	1.82	3.3124	up	4.93e-06	trans-golgi network vesicle protein 23B	10376929
	1.82	3.3124	up	5.92e-06		10446425
Mtfr2	1.82	3.3124	up	1.11e-05	mitochondrial fission regulator 2	10361995
Spats2l	1.82	3.3124	up	1.4e-05	spermatogenesis associated, serine-rich 2-like	10346348
Klra3	1.82	3.3124	up	1.55e-05	killer cell lectin-like receptor, subfamily A, member 3	10548535
Glis2	1.82	3.3124	up	1.96e-05	GLIS family zinc finger 2	10433264
Galk2	1.82	3.3124	up	6.26e-05	galactokinase 2	10475630
	1.82	3.3124	up	0.0105		10342239
Pcdh7	1.81	3.2761	up	3.13e-07	protocadherin 7	10521972
Mrc1	1.81	3.2761	up	4.65e-07	mannose receptor, C type 1	10469358
Ahnak2	1.81	3.2761	up	4.7e-07	AHNAK nucleoprotein 2	10402787
Cmtm3	1.81	3.2761	up	5.12e-07	CKLF-like MARVEL transmembrane domain containing 3	10574471
Rcc2	1.81	3.2761	up	6.59e-07	regulator of chromosome condensation 2	10509820
Mob1a	1.81	3.2761	up	7.58e-07	MOB kinase activator 1A	10539421
Dennd4a	1.81	3.2761	up	9.79e-07	DENN/MADD domain containing 4A	10586252
Chrnb1	1.81	3.2761	up	1.05e-06	cholinergic receptor, nicotinic, beta polypeptide 1 (muscle)	10387625
Pgd	1.81	3.2761	up	2.01e-06	phosphogluconate dehydrogenase	10518570
Aldh9a1	1.81	3.2761	up	2.5e-06	aldehyde dehydrogenase 9, subfamily A1	10351414
Stab1	1.81	3.2761	up	2.5e-06	stabilin 1	10418506
Lig1	1.81	3.2761	up	2.82e-06	ligase I, DNA, ATP-dependent	10550102
Lrrc25	1.81	3.2761	up	1.6e-05	leucine rich repeat containing 25	10572445
	1.81	3.2761	up	5.85e-05		10338766
	1.81	3.2761	up	0.000419		10340768
Rps25	1.81	3.2761	up	0.0109	ribosomal protein S25	10457920
Kcnj10	1.8	3.24	up	3.01e-07	potassium inwardly-rectifying channel, subfamily J, member 10	10351781
Prmt2	1.8	3.24	up	3.13e-07	protein arginine N-methyltransferase 2	10370072
Col1a2	1.8	3.24	up	3.31e-07	collagen, type I, alpha 2	10536220
Hdac1	1.8	3.24	up	3.74e-07	histone deacetylase 1	10516605
Peg10	1.8	3.24	up	4.64e-07	paternally expressed 10	10536294
Gm6485///H3f3b	1.8	3.24	up	5.12e-07	predicted gene 6485///H3 histone, family 3B	10500896
Nkg7	1.8	3.24	up	6.44e-07	natural killer cell group 7 sequence	10552406
Bin3///Bin3	1.8	3.24	up	8.8e-07	bridging integrator 3///bridging integrator 3	10416256
Adgrl2	1.8	3.24	up	8.99e-07	adhesion G protein-coupled receptor L2	10502772
	1.8	3.24	up	9.27e-07		10376459
Prg4	1.8	3.24	up	1.04e-06	proteoglycan 4 (megakaryocyte stimulating factor, articular superficial zone protein)	10358476
Lhfp	1.8	3.24	up	1.47e-06	lipoma HMGIC fusion partner	10491970
Lrrc4c	1.8	3.24	up	1.92e-06	leucine rich repeat containing 4C	10474096
Osbpl3	1.8	3.24	up	2.26e-06	oxysterol binding protein-like 3	10544660
Nlgn2	1.8	3.24	up	1.3e-05	neuroligin 2	10387659
Ptpre	1.8	3.24	up	1.48e-05	protein tyrosine phosphatase, receptor type, E	10558410
Satb2	1.8	3.24	up	1.95e-05	special AT-rich sequence binding protein 2	10354777
	1.8	3.24	up	7.77e-05		10341568
	1.8	3.24	up	0.0906		10343030
Galnt13	1.79	3.2041	up	2.4e-07	UDP-N-acetyl-alpha-D-galactosamine:polypeptide N-acetylgalactosaminyltransferase 13	10472136
Sh3bgrl	1.79	3.2041	up	3.78e-07	SH3-binding domain glutamic acid-rich protein like	10601449
Rbm3	1.79	3.2041	up	3.84e-07	RNA binding motif protein 3	10603469
Actr3	1.79	3.2041	up	4.08e-07	ARP3 actin-related protein 3	10357332
Hist1h2al///Hist1h2ao///Hist2h2ab///Hist2h2aa2///Hist1h2ai///Hist2h2ac///Hist1h2af///Hist1h2ab///Hist1h2ap///Hist1h2an///Hist1h2ak///Hist1h2ah///Hist1h2ag///Hist1h2ae///Hist1h2ad///Hist1h2ac///Hist1h2aa///H2afj///H2afx///Hist2h2aa1///Hist1h3d	1.79	3.2041	up	7.79e-07	histone cluster 1, H2al///histone cluster 1, H2ao///histone cluster 2, H2ab///histone cluster 2, H2aa2///histone cluster 1, H2ai///histone cluster 2, H2ac///histone cluster 1, H2af///histone cluster 1, H2ab///histone cluster 1, H2ap///histone cluster 1, H2an///histone cluster 1, H2ak///histone cluster 1, H2ah///histone cluster 1, H2ag///histone cluster 1, H2ae///histone cluster 1, H2ad///histone …	10500324
Acly	1.79	3.2041	up	9.97e-07	ATP citrate lyase	10391146
Adcy3	1.79	3.2041	up	1.32e-06	adenylate cyclase 3	10394258
Cpt1c	1.79	3.2041	up	1.32e-06	carnitine palmitoyltransferase 1c	10562989
Cdc40	1.79	3.2041	up	1.71e-06	cell division cycle 40	10368762
Topbp1	1.79	3.2041	up	1.72e-06	topoisomerase (DNA) II binding protein 1	10588294
Pard6g	1.79	3.2041	up	1.84e-06	par-6 family cell polarity regulator gamma	10456988
Stac2	1.79	3.2041	up	3.03e-06	SH3 and cysteine rich domain 2	10390560
Prune2	1.79	3.2041	up	3.19e-06	prune homolog 2 (Drosophila)	10461869
Scamp5	1.79	3.2041	up	3.79e-06	secretory carrier membrane protein 5	10593927
Chek2	1.79	3.2041	up	5.6e-06	checkpoint kinase 2	10524266
Pcdh9	1.79	3.2041	up	5.97e-06	protocadherin 9	10421932
Klra17	1.79	3.2041	up	6.43e-06	killer cell lectin-like receptor, subfamily A, member 17	10548437
Slc25a43	1.79	3.2041	up	8.89e-06	solute carrier family 25, member 43	10599207
Nup37	1.79	3.2041	up	9.55e-06	nucleoporin 37	10365578
Cenpm	1.79	3.2041	up	1.07e-05	centromere protein M	10430825
Dck	1.79	3.2041	up	1.53e-05	deoxycytidine kinase	10523012
Rnf180	1.79	3.2041	up	4.2e-05	ring finger protein 180	10411958
	1.79	3.2041	up	4.9e-05		10341091
	1.79	3.2041	up	5.29e-05		10343757
	1.79	3.2041	up	0.00013		10341441
Ddah1	1.78	3.1684	up	4.68e-07	dimethylarginine dimethylaminohydrolase 1	10496727
Actg1///Actb	1.78	3.1684	up	8.17e-07	actin, gamma, cytoplasmic 1///actin, beta	10393754
Cyr61	1.78	3.1684	up	8.37e-07	cysteine rich protein 61	10502655
Ezr	1.78	3.1684	up	8.65e-07	ezrin	10447602
Nectin2	1.78	3.1684	up	9.47e-07	nectin cell adhesion molecule 2	10560644
Litaf	1.78	3.1684	up	1.05e-06	LPS-induced TN factor	10437687
Runx2	1.78	3.1684	up	1.09e-06	runt related transcription factor 2	10451061
Srebf2	1.78	3.1684	up	1.11e-06	sterol regulatory element binding factor 2	10425695
Amotl2	1.78	3.1684	up	1.18e-06	angiomotin-like 2	10588226
Samhd1	1.78	3.1684	up	1.28e-06	SAM domain and HD domain, 1	10489107
Sox9	1.78	3.1684	up	6.03e-06	SRY (sex determining region Y)-box 9	10382328
	1.78	3.1684	up	8.51e-06		10471909
Zfp991	1.78	3.1684	up	1.21e-05	zinc finger protein 991	10510215
Kif14	1.78	3.1684	up	1.23e-05	kinesin family member 14	10350297
	1.78	3.1684	up	1.49e-05		10586172
	1.78	3.1684	up	3.13e-05		10343601
	1.78	3.1684	up	0.000117		10339228
	1.78	3.1684	up	0.0002		10343387
	1.78	3.1684	up	0.00105		10342847
	1.78	3.1684	up	0.00106		10339851
	1.78	3.1684	up	0.0023		10343688
Lrrc8b	1.77	3.1329	up	2.96e-07	leucine rich repeat containing 8 family, member B	10523758
Serpinh1	1.77	3.1329	up	3.35e-07	serine (or cysteine) peptidase inhibitor, clade H, member 1	10565794
Prune2	1.77	3.1329	up	3.52e-07	prune homolog 2 (Drosophila)	10461878
Nme1	1.77	3.1329	up	4.02e-07	NME/NM23 nucleoside diphosphate kinase 1	10389865
Pcolce	1.77	3.1329	up	9.86e-07	procollagen C-endopeptidase enhancer protein	10534862
2610524H06Rik	1.77	3.1329	up	1e-06	RIKEN cDNA 2610524H06 gene	10532896
Irf9	1.77	3.1329	up	1.63e-06	interferon regulatory factor 9	10415319
Mpdu1	1.77	3.1329	up	1.65e-06	mannose-P-dolichol utilization defect 1	10387525
Myo1g	1.77	3.1329	up	1.76e-06	myosin IG	10384154
Dbn1	1.77	3.1329	up	3.69e-06	drebrin 1	10409464
Melk	1.77	3.1329	up	3.83e-06	maternal embryonic leucine zipper kinase	10504470
Vopp1	1.77	3.1329	up	4.48e-06	vesicular, overexpressed in cancer, prosurvival protein 1	10545014
Myo19	1.77	3.1329	up	5.84e-06	myosin XIX	10379840
St8sia2	1.77	3.1329	up	7.08e-06	ST8 alpha-N-acetyl-neuraminide alpha-2,8-sialyltransferase 2	10564624
Atp13a3	1.77	3.1329	up	8.19e-06	ATPase type 13A3	10438909
Ftl1	1.77	3.1329	up	8.28e-06	ferritin light polypeptide 1	10447591
Brix1	1.77	3.1329	up	9.86e-06	BRX1, biogenesis of ribosomes	10427718
Capza1	1.77	3.1329	up	1.23e-05	capping protein (actin filament) muscle Z-line, alpha 1	10349014
Arhgap25	1.77	3.1329	up	2.62e-05	Rho GTPase activating protein 25	10546010
	1.77	3.1329	up	2.79e-05		10339559
	1.77	3.1329	up	0.000121		10340583
Exo5	1.77	3.1329	up	0.000139	exonuclease 5	10515983
Snord42a	1.77	3.1329	up	0.00015	small nucleolar RNA, C/D box 42A	10388782
Rap2b	1.76	3.0976	up	4.09e-07	RAP2B, member of RAS oncogene family	10492335
Mxra8	1.76	3.0976	up	6.49e-07	matrix-remodelling associated 8	10511180
Piezo2	1.76	3.0976	up	7.13e-07	piezo-type mechanosensitive ion channel component 2	10459353
Elf1	1.76	3.0976	up	7.19e-07	E74-like factor 1	10416657
Dstn	1.76	3.0976	up	8.26e-07	destrin	10476648
Manea	1.76	3.0976	up	9.37e-07	mannosidase, endo-alpha	10511881
Ripk1	1.76	3.0976	up	1.16e-06	receptor (TNFRSF)-interacting serine-threonine kinase 1	10404506
Dlg5	1.76	3.0976	up	1.7e-06	discs, large homolog 5 (Drosophila)	10418096
Ogn	1.76	3.0976	up	3.01e-06	osteoglycin	10405063
Whsc1	1.76	3.0976	up	5.02e-06	Wolf-Hirschhorn syndrome candidate 1 (human)	10521136
Cnot6	1.76	3.0976	up	5.45e-06	CCR4-NOT transcription complex, subunit 6	10385557
Sestd1	1.76	3.0976	up	5.48e-06	SEC14 and spectrin domains 1	10484227
Sh2d1b1	1.76	3.0976	up	5.61e-06	SH2 domain containing 1B1	10351477
Ada	1.76	3.0976	up	7.53e-06	adenosine deaminase	10489391
Usp6nl	1.76	3.0976	up	1.61e-05	USP6 N-terminal like	10469110
Hoxc6	1.76	3.0976	up	1.64e-05	homeobox C6	10427293
	1.76	3.0976	up	2.81e-05		10341073
Bcl3	1.76	3.0976	up	3.47e-05	B cell leukemia/lymphoma 3	10560685
Nudt21	1.76	3.0976	up	4.73e-05	nudix (nucleoside diphosphate linked moiety X)-type motif 21	10491036
	1.76	3.0976	up	4.77e-05		10341153
Tnfrsf14	1.76	3.0976	up	0.00021	tumor necrosis factor receptor superfamily, member 14 (herpesvirus entry mediator)	10519060
	1.76	3.0976	up	0.00335		10338994
Rpl21	1.76	3.0976	up	0.00985	ribosomal protein L21	10440467
Hist2h4	1.75	3.0625	up	5.03e-07	histone cluster 2, H4	10500333
Lrp8	1.75	3.0625	up	6.73e-07	low density lipoprotein receptor-related protein 8, apolipoprotein e receptor	10506714
Entpd1	1.75	3.0625	up	7.68e-07	ectonucleoside triphosphate diphosphohydrolase 1	10463070
Ptpn6	1.75	3.0625	up	1.19e-06	protein tyrosine phosphatase, non-receptor type 6	10547769
Adgrg5	1.75	3.0625	up	1.31e-06	adhesion G protein-coupled receptor G5	10574246
Il18rap	1.75	3.0625	up	1.44e-06	interleukin 18 receptor accessory protein	10345824
Antxr1	1.75	3.0625	up	1.57e-06	anthrax toxin receptor 1	10545974
Adora2b	1.75	3.0625	up	1.63e-06	adenosine A2b receptor	10376832
Ifitm3	1.75	3.0625	up	1.96e-06	interferon induced transmembrane protein 3	10569017
Ikzf1	1.75	3.0625	up	3.64e-06	IKAROS family zinc finger 1	10374333
Rdh11///Rdh11	1.75	3.0625	up	6.06e-06	retinol dehydrogenase 11///retinol dehydrogenase 11	10401181
Gsdmd	1.75	3.0625	up	7.59e-06	gasdermin D	10424731
Pafah1b3	1.75	3.0625	up	9.91e-05	platelet-activating factor acetylhydrolase, isoform 1b, subunit 3	10561017
Chst2	1.75	3.0625	up	0.000122	carbohydrate sulfotransferase 2	10595718
	1.75	3.0625	up	0.000129		10340240
	1.75	3.0625	up	0.000739		10339872
	1.75	3.0625	up	0.00481		10342292
4930567H12Rik///Cdkn1a	1.74	3.0276	up	7.53e-07	RIKEN cDNA 4930567H12 gene///cyclin-dependent kinase inhibitor 1A (P21)	10443463
Ppia	1.74	3.0276	up	8.04e-07	peptidylprolyl isomerase A	10506496
Trp53i11	1.74	3.0276	up	1.01e-06	transformation related protein 53 inducible protein 11	10474064
Btg1	1.74	3.0276	up	1.72e-06	B cell translocation gene 1, anti-proliferative	10365971
Rap1b	1.74	3.0276	up	1.97e-06	RAS related protein 1b	10372716
Slc38a1	1.74	3.0276	up	2.46e-06	solute carrier family 38, member 1	10431872
Rasa3	1.74	3.0276	up	2.97e-06	RAS p21 protein activator 3	10577190
Pik3c2a	1.74	3.0276	up	5.03e-06	phosphatidylinositol 3-kinase, C2 domain containing, alpha polypeptide	10567173
Tnfsf8	1.74	3.0276	up	1.33e-05	tumor necrosis factor (ligand) superfamily, member 8	10513729
Mgat4a	1.74	3.0276	up	1.78e-05	mannoside acetylglucosaminyltransferase 4, isoenzyme A	10354003
Ephb3	1.74	3.0276	up	1.89e-05	Eph receptor B3	10434559
	1.74	3.0276	up	0.00049		10338581
	1.74	3.0276	up	0.00839		10340994
Cd300ld5///Cd300ld4///Cd300ld3	1.73	2.9929	up	3.2e-07	CD300 molecule like family member D5///CD300 molecule like family member D4///CD300 molecule like family member D3	10392834
Shisa5	1.73	2.9929	up	6.7e-07	shisa family member 5	10589350
Lrp1	1.73	2.9929	up	7.4e-07	low density lipoprotein receptor-related protein 1	10373223
Mxra7	1.73	2.9929	up	7.75e-07	matrix-remodelling associated 7	10393379
Igfbp3	1.73	2.9929	up	8.01e-07	insulin-like growth factor binding protein 3	10384223
Tgfb1i1	1.73	2.9929	up	1.1e-06	transforming growth factor beta 1 induced transcript 1	10557960
Shmt2	1.73	2.9929	up	2.41e-06	serine hydroxymethyltransferase 2 (mitochondrial)	10373202
	1.73	2.9929	up	2.71e-06		10478847
Lilra5	1.73	2.9929	up	3.26e-06	leukocyte immunoglobulin-like receptor, subfamily A (with TM domain), member 5	10549635
Tk1	1.73	2.9929	up	3.75e-06	thymidine kinase 1	10393431
Spon1	1.73	2.9929	up	4.53e-06	spondin 1, (f-spondin) extracellular matrix protein	10556509
Mex3b	1.73	2.9929	up	8.9e-06	mex3 RNA binding family member B	10554655
Slc12a6///Katnbl1	1.73	2.9929	up	1.08e-05	solute carrier family 12, member 6///katanin p80 subunit B like 1	10474577
Vat1	1.73	2.9929	up	1.76e-05	vesicle amine transport 1	10391454
Nek2	1.73	2.9929	up	2.73e-05	NIMA (never in mitosis gene a)-related expressed kinase 2	10352767
	1.73	2.9929	up	3.76e-05		10343699
Fhl2	1.73	2.9929	up	3.97e-05	four and a half LIM domains 2	10354247
Nrros	1.73	2.9929	up	5.13e-05	negative regulator of reactive oxygen species	10439058
Snrpg	1.73	2.9929	up	8.62e-05	small nuclear ribonucleoprotein polypeptide G	10449242
	1.73	2.9929	up	9.44e-05		10339188
Cxcr4	1.73	2.9929	up	0.000101	chemokine (C-X-C motif) receptor 4	10357472
	1.73	2.9929	up	0.00211		10338242
	1.72	2.9584	up	7.16e-07		10384566
Cdc42ep3	1.72	2.9584	up	7.64e-07	CDC42 effector protein (Rho GTPase binding) 3	10453049
Cdk4	1.72	2.9584	up	7.68e-07	cyclin-dependent kinase 4	10366814
Eif4a1	1.72	2.9584	up	1.67e-06	eukaryotic translation initiation factor 4A1	10387545
Anxa8	1.72	2.9584	up	2.25e-06	annexin A8	10414065
	1.72	2.9584	up	5.78e-06		10343118
Gm10134	1.72	2.9584	up	6e-06	predicted gene 10134	10470562
	1.72	2.9584	up	1.18e-05		10343512
Insig1	1.72	2.9584	up	1.4e-05	insulin induced gene 1	10520362
Rad51c	1.72	2.9584	up	1.51e-05	RAD51 paralog C	10389627
Myl6///Myl6	1.72	2.9584	up	2.69e-05	myosin, light polypeptide 6, alkali, smooth muscle and non-muscle///myosin, light polypeptide 6, alkali, smooth muscle and non-muscle	10373396
Rnu1b6///Rnu1b2///Rnu1b1	1.72	2.9584	up	3.06e-05	U1b6 small nuclear RNA///U1b2 small nuclear RNA///U1b1 small nuclear RNA	10512937
	1.72	2.9584	up	3.4e-05		10343284
C1qtnf6	1.72	2.9584	up	0.000257	C1q and tumor necrosis factor related protein 6	10430358
	1.72	2.9584	up	0.000404		10338406
	1.72	2.9584	up	0.000432		10340525
Adgrl2	1.71	2.9241	up	4.1e-07	adhesion G protein-coupled receptor L2	10502748
Ppib	1.71	2.9241	up	6.9e-07	peptidylprolyl isomerase B	10586477
Kdelc2	1.71	2.9241	up	8.31e-07	KDEL (Lys-Asp-Glu-Leu) containing 2	10585338
Ppia	1.71	2.9241	up	8.44e-07	peptidylprolyl isomerase A	10588024
Ctps2	1.71	2.9241	up	8.92e-07	cytidine 5'-triphosphate synthase 2	10603026
Gm12504///Ptma	1.71	2.9241	up	9.28e-07	prothymosin alpha pseudogene///prothymosin alpha	10495873
Trove2	1.71	2.9241	up	1.64e-06	TROVE domain family, member 2	10358379
Ifnar1	1.71	2.9241	up	1.97e-06	interferon (alpha and beta) receptor 1	10436849
	1.71	2.9241	up	4.78e-06		10394344
Pus7l	1.71	2.9241	up	6.4e-06	pseudouridylate synthase 7-like	10431792
Mfsd12	1.71	2.9241	up	6.41e-06	major facilitator superfamily domain containing 12	10365104
	1.71	2.9241	up	9.31e-06		10527959
Tmtc4	1.71	2.9241	up	9.67e-06	transmembrane and tetratricopeptide repeat containing 4	10422518
Zdhhc13	1.71	2.9241	up	1.18e-05	zinc finger, DHHC domain containing 13	10553336
Ttc26	1.71	2.9241	up	1.32e-05	tetratricopeptide repeat domain 26	10537353
Isg15///Gm9706	1.71	2.9241	up	2.29e-05	ISG15 ubiquitin-like modifier///predicted gene 9706	10451287
Prl2c4///Prl2c3///Prl2c2	1.71	2.9241	up	3.02e-05	prolactin family 2, subfamily c, member 4///prolactin family 2, subfamily c, member 3///prolactin family 2, subfamily c, member 2	10407797
H2-M3	1.71	2.9241	up	3.47e-05	histocompatibility 2, M region locus 3	10445119
Zfp534///Zfp991///Zfp987///Zfp992///Zfp986///Znf41-ps///Zfp991	1.71	2.9241	up	4.06e-05	zinc finger protein 534///zinc finger protein 991///zinc finger protein 987///zinc finger protein 992///zinc finger protein 986///ZNF41, pseudogene///zinc finger protein 991	10518346
	1.71	2.9241	up	4.28e-05		10339539
	1.71	2.9241	up	0.000201		10461152
Il21r	1.71	2.9241	up	0.000255	interleukin 21 receptor	10557342
	1.71	2.9241	up	0.00435		10340320
	1.71	2.9241	up	0.0266		10340089
Ska2	1.7	2.89	up	3.78e-07	spindle and kinetochore associated complex subunit 2	10379989
Troap	1.7	2.89	up	4.08e-07	trophinin associated protein	10426669
Pcdhb16	1.7	2.89	up	7.35e-07	protocadherin beta 16	10455108
Stxbp1	1.7	2.89	up	1.1e-06	syntaxin binding protein 1	10481711
Scx	1.7	2.89	up	1.19e-06	scleraxis	10424905
	1.7	2.89	up	2.01e-06		10463402
Orai2	1.7	2.89	up	2.39e-06	ORAI calcium release-activated calcium modulator 2	10534570
BC055324	1.7	2.89	up	2.88e-06	cDNA sequence BC055324	10359648
	1.7	2.89	up	3.35e-06		10375485
Papss1	1.7	2.89	up	4.09e-06	3'-phosphoadenosine 5'-phosphosulfate synthase 1	10496110
Nup43	1.7	2.89	up	5.05e-06	nucleoporin 43	10361651
Meis2	1.7	2.89	up	1.09e-05	Meis homeobox 2	10486041
Hist1h2al///Hist1h2ao///Hist2h2ab///Hist2h2aa2///Hist1h2ai///Hist2h2ac///Hist1h2af///Hist1h2ab///Hist1h2ap///Hist1h2an///Hist1h2ak///Hist1h2ah///Hist1h2ag///Hist1h2ae///Hist1h2ad///Hist1h2ac///Hist1h2aa///Hist3h2a///H2afj///H2afx///Hist2h2aa1///Hist1h3d	1.7	2.89	up	1.14e-05	histone cluster 1, H2al///histone cluster 1, H2ao///histone cluster 2, H2ab///histone cluster 2, H2aa2///histone cluster 1, H2ai///histone cluster 2, H2ac///histone cluster 1, H2af///histone cluster 1, H2ab///histone cluster 1, H2ap///histone cluster 1, H2an///histone cluster 1, H2ak///histone cluster 1, H2ah///histone cluster 1, H2ag///histone cluster 1, H2ae///histone cluster 1, H2ad///histone …	10408111
Slc30a7	1.7	2.89	up	3.66e-05	solute carrier family 30 (zinc transporter), member 7	10501593
	1.7	2.89	up	5.05e-05		10341259
Naip7///Naip6	1.7	2.89	up	0.000149	NLR family, apoptosis inhibitory protein 7///NLR family, apoptosis inhibitory protein 6	10411622
	1.7	2.89	up	0.00016		10399675
	1.7	2.89	up	0.000251		10343766
	1.7	2.89	up	0.000316		10340306
	1.7	2.89	up	0.000449		10338204
	1.7	2.89	up	0.00124		10342286
	1.7	2.89	up	0.00241		10342423
	1.7	2.89	up	0.00488		10341094
Rhog	1.69	2.8561	up	4.96e-07	ras homolog family member G	10566132
Atp2b4	1.69	2.8561	up	5.9e-07	ATPase, Ca++ transporting, plasma membrane 4	10357833
Tgfbi	1.69	2.8561	up	6.82e-07	transforming growth factor, beta induced	10405587
Nuak2	1.69	2.8561	up	8.8e-07	NUAK family, SNF1-like kinase, 2	10349782
Cd83	1.69	2.8561	up	1.28e-06	CD83 antigen	10404840
Met	1.69	2.8561	up	1.51e-06	met proto-oncogene	10536505
Nfxl1	1.69	2.8561	up	1.95e-06	nuclear transcription factor, X-box binding-like 1	10530467
Gpr31b	1.69	2.8561	up	2.03e-06	G protein-coupled receptor 31, D17Leh66b region	10447902
Tmem86a	1.69	2.8561	up	2.06e-06	transmembrane protein 86A	10553324
Ptger4	1.69	2.8561	up	2.89e-06	prostaglandin E receptor 4 (subtype EP4)	10427461
Disp1	1.69	2.8561	up	2.97e-06	dispatched homolog 1 (Drosophila)	10598178
BC037034	1.69	2.8561	up	3.04e-06	cDNA sequence BC037034	10535006
Cenpc1	1.69	2.8561	up	4.4e-06	centromere protein C1	10530892
Tmem229b	1.69	2.8561	up	8.06e-06	transmembrane protein 229B	10363161
Arl14ep	1.69	2.8561	up	1.03e-05	ADP-ribosylation factor-like 14 effector protein	10485674
Stat4	1.69	2.8561	up	1.11e-05	signal transducer and activator of transcription 4	10346168
	1.69	2.8561	up	1.49e-05		10539433
Rbpms2	1.69	2.8561	up	1.58e-05	RNA binding protein with multiple splicing 2	10586433
Cdkl5	1.69	2.8561	up	2.23e-05	cyclin-dependent kinase-like 5	10607619
Cpne3	1.69	2.8561	up	9.47e-05	copine III	10511739
Rpl31-ps12///Rpl31///Clpb	1.69	2.8561	up	0.00398	ribosomal protein L31, pseudogene 1 2///ribosomal protein L31///ClpB caseinolytic peptidase B	10400334
Myo9b	1.68	2.8224	up	4.05e-07	myosin IXb	10572533
Erlin2	1.68	2.8224	up	5.86e-07	ER lipid raft associated 2	10571114
Ccnd2	1.68	2.8224	up	5.93e-07	cyclin D2	10548105
Man2b2	1.68	2.8224	up	8.09e-07	mannosidase 2, alpha B2	10529584
Zfp36l2	1.68	2.8224	up	8.59e-07	zinc finger protein 36, C3H type-like 2	10453272
Cd47	1.68	2.8224	up	9.54e-07	CD47 antigen (Rh-related antigen, integrin-associated signal transducer)	10436182
Cd300ld5///Cd300ld4///Cd300ld3	1.68	2.8224	up	1.1e-06	CD300 molecule like family member D5///CD300 molecule like family member D4///CD300 molecule like family member D3	10392825
Jdp2	1.68	2.8224	up	1.32e-06	Jun dimerization protein 2	10397351
Gm8995	1.68	2.8224	up	1.36e-06	predicted gene 8995	10566583
Sap30bp	1.68	2.8224	up	1.81e-06	SAP30 binding protein	10382701
Plat	1.68	2.8224	up	1.88e-06	plasminogen activator, tissue	10570855
Cmah	1.68	2.8224	up	1.95e-06	cytidine monophospho-N-acetylneuraminic acid hydroxylase	10404132
Rab8b	1.68	2.8224	up	2.61e-06	RAB8B, member RAS oncogene family	10594645
Dbnl	1.68	2.8224	up	3.12e-06	drebrin-like	10374068
	1.68	2.8224	up	3.2e-06		10344179
Nox4	1.68	2.8224	up	3.24e-06	NADPH oxidase 4	10554752
Xrn2	1.68	2.8224	up	5.65e-06	5'-3' exoribonuclease 2	10476834
Ssrp1	1.68	2.8224	up	1.09e-05	structure specific recognition protein 1	10473414
Dclre1c	1.68	2.8224	up	1.61e-05	DNA cross-link repair 1C	10468949
	1.68	2.8224	up	0.000268		10341211
Cyp20a1	1.67	2.7889	up	3.03e-07	cytochrome P450, family 20, subfamily a, polypeptide 1	10346747
Swap70	1.67	2.7889	up	6.08e-07	SWA-70 protein	10556280
Bgn	1.67	2.7889	up	6.13e-07	biglycan	10600169
Ptpn9	1.67	2.7889	up	6.67e-07	protein tyrosine phosphatase, non-receptor type 9	10585610
Ywhaz	1.67	2.7889	up	6.85e-07	tyrosine 3-monooxygenase/tryptophan 5-monooxygenase activation protein, zeta polypeptide	10493891
Pmepa1	1.67	2.7889	up	7.54e-07	prostate transmembrane protein, androgen induced 1	10490159
Iigp1	1.67	2.7889	up	7.92e-07	interferon inducible GTPase 1	10455961
	1.67	2.7889	up	8.11e-07		10483023
Tacc3	1.67	2.7889	up	9.47e-07	transforming, acidic coiled-coil containing protein 3	10521090
Col14a1	1.67	2.7889	up	1.11e-06	collagen, type XIV, alpha 1	10424140
Rbm43	1.67	2.7889	up	1.57e-06	RNA binding motif protein 43	10482509
Map4k3	1.67	2.7889	up	1.66e-06	mitogen-activated protein kinase kinase kinase kinase 3	10453178
Seh1l	1.67	2.7889	up	1.73e-06	SEH1-like (S. cerevisiae	10456423
Cdk17	1.67	2.7889	up	1.98e-06	cyclin-dependent kinase 17	10365729
Rab4b	1.67	2.7889	up	2.37e-06	RAB4B, member RAS oncogene family	10561178
Pcdhb17	1.67	2.7889	up	3.08e-06	protocadherin beta 17	10455112
Tspan9	1.67	2.7889	up	3.49e-06	tetraspanin 9	10548128
Erlin1	1.67	2.7889	up	3.62e-06	ER lipid raft associated 1	10467907
Adgrl2	1.67	2.7889	up	4.55e-06	adhesion G protein-coupled receptor L2	10502776
Wtip	1.67	2.7889	up	4.79e-06	WT1-interacting protein	10562323
Cdk18	1.67	2.7889	up	5.28e-06	cyclin-dependent kinase 18	10357676
LOC101055672///C130026I21Rik///Sp140///A530032D15Rik	1.67	2.7889	up	5.3e-06	nuclear body protein SP140-like///RIKEN cDNA C130026I21 gene///Sp140 nuclear body protein///RIKEN cDNA A530032D15Rik gene	10347933
Kbtbd11	1.67	2.7889	up	5.87e-06	kelch repeat and BTB (POZ) domain containing 11	10570516
Vegfc	1.67	2.7889	up	6.74e-06	vascular endothelial growth factor C	10571788
Dtnb	1.67	2.7889	up	8.7e-06	dystrobrevin, beta	10394186
Cfdp1	1.67	2.7889	up	9.54e-06	craniofacial development protein 1	10581902
	1.67	2.7889	up	1.34e-05		10341409
Sft2d1	1.67	2.7889	up	1.48e-05	SFT2 domain containing 1	10385382
	1.67	2.7889	up	2.38e-05		10341784
Ntn4	1.67	2.7889	up	9.31e-05	netrin 4	10365817
Rpl19	1.67	2.7889	up	0.000151	ribosomal protein L19	10454296
	1.67	2.7889	up	0.000226		10343652
	1.67	2.7889	up	0.000228		10339033
	1.67	2.7889	up	0.000578		10558740
	1.67	2.7889	up	0.000617		10339712
Crip1	1.66	2.7556	up	3.52e-07	cysteine-rich protein 1 (intestinal)	10399005
Cmtm7	1.66	2.7556	up	5.02e-07	CKLF-like MARVEL transmembrane domain containing 7	10597461
Sf3b3	1.66	2.7556	up	5.99e-07	splicing factor 3b, subunit 3	10581674
Ranbp1	1.66	2.7556	up	6.41e-07	RAN binding protein 1	10438308
Brca2	1.66	2.7556	up	8.19e-07	breast cancer 2, early onset	10527801
Wnt5a	1.66	2.7556	up	1.58e-06	wingless-type MMTV integration site family, member 5A	10413482
Alms1	1.66	2.7556	up	2.07e-06	Alstrom syndrome 1	10539617
Atl3	1.66	2.7556	up	2.63e-06	atlastin GTPase 3	10461078
	1.66	2.7556	up	3.76e-06		10344399
	1.66	2.7556	up	5.06e-06		10392822
Dtx3l	1.66	2.7556	up	7.92e-06	deltex 3-like, E3 ubiquitin ligase	10439268
	1.66	2.7556	up	1.63e-05		10343752
F730043M19Rik	1.66	2.7556	up	2.01e-05	RIKEN cDNA F730043M19 gene	10399965
Adnp2	1.66	2.7556	up	2.36e-05	ADNP homeobox 2	10459912
Gm10484	1.66	2.7556	up	2.95e-05	predicted gene 10484	10527963
Cep41///Cep41	1.66	2.7556	up	2.97e-05	centrosomal protein 41///centrosomal protein 41	10543725
	1.66	2.7556	up	3.13e-05		10343583
	1.66	2.7556	up	0.00018		10341721
Camkv///Rpl21///Cep170	1.66	2.7556	up	0.000353	CaM kinase-like vesicle-associated///ribosomal protein L21///centrosomal protein 170	10445376
	1.66	2.7556	up	0.0005		10344297
	1.66	2.7556	up	0.000734		10343329
	1.66	2.7556	up	0.000898		10342013
Ccdc80	1.65	2.7225	up	3.78e-07	coiled-coil domain containing 80	10435948
Rrbp1	1.65	2.7225	up	4.21e-07	ribosome binding protein 1	10488195
Bmp1	1.65	2.7225	up	6.87e-07	bone morphogenetic protein 1	10421361
Alcam	1.65	2.7225	up	7.05e-07	activated leukocyte cell adhesion molecule	10439895
Fndc3b	1.65	2.7225	up	7.54e-07	fibronectin type III domain containing 3B	10497548
Tmem206	1.65	2.7225	up	7.99e-07	transmembrane protein 206	10352725
Iqgap3	1.65	2.7225	up	8.81e-07	IQ motif containing GTPase activating protein 3	10493137
2010-09-01	1.65	2.7225	up	1.02e-06	septin 10	10369252
Tceal8	1.65	2.7225	up	1.17e-06	transcription elongation factor A (SII)-like 8	10606858
Cers2	1.65	2.7225	up	1.28e-06	ceramide synthase 2	10494227
Myl9	1.65	2.7225	up	1.52e-06	myosin, light polypeptide 9, regulatory	10477920
Arhgap23	1.65	2.7225	up	2.35e-06	Rho GTPase activating protein 23	10380773
Alox5ap	1.65	2.7225	up	2.51e-06	arachidonate 5-lipoxygenase activating protein	10527638
Dsn1	1.65	2.7225	up	3.54e-06	DSN1 homolog, MIS12 kinetochore complex component	10489078
Plekha2	1.65	2.7225	up	1.01e-05	pleckstrin homology domain-containing, family A (phosphoinositide binding specific) member 2	10577792
Klra2	1.65	2.7225	up	1.4e-05	killer cell lectin-like receptor, subfamily A, member 2	10548552
Galk1	1.65	2.7225	up	3.9e-05	galactokinase 1	10393047
Gng2	1.65	2.7225	up	4.8e-05	guanine nucleotide binding protein (G protein), gamma 2	10417787
Sgtb	1.65	2.7225	up	5.62e-05	small glutamine-rich tetratricopeptide repeat (TPR)-containing, beta	10406941
	1.65	2.7225	up	8.04e-05		10338791
	1.65	2.7225	up	0.000153		10344042
Phxr4	1.65	2.7225	up	0.000353	per-hexamer repeat gene 4	10583203
	1.65	2.7225	up	0.000435		10342798
	1.65	2.7225	up	0.00185		10342023
Atp8b2	1.64	2.6896	up	4.08e-07	ATPase, class I, type 8B, member 2	10499666
Ephx1	1.64	2.6896	up	7.64e-07	epoxide hydrolase 1, microsomal	10360684
Nfkb2	1.64	2.6896	up	9.77e-07	nuclear factor of kappa light polypeptide gene enhancer in B cells 2, p49/p100	10463599
Ecm1	1.64	2.6896	up	1.18e-06	extracellular matrix protein 1	10500204
Stard4	1.64	2.6896	up	1.87e-06	StAR-related lipid transfer (START) domain containing 4	10458033
Gm5424///Ass1	1.64	2.6896	up	2.82e-06	argininosuccinate synthase pseudogene///argininosuccinate synthetase 1	10471154
	1.64	2.6896	up	3.04e-06		10341108
Tpm4	1.64	2.6896	up	3.37e-06	tropomyosin 4	10572747
Exo1	1.64	2.6896	up	3.74e-06	exonuclease 1	10352048
E030011O05Rik	1.64	2.6896	up	3.93e-06	RIKEN cDNA E030011O05 gene	10595836
Bhlhb9	1.64	2.6896	up	3.97e-06	basic helix-loop-helix domain containing, class B9	10601844
	1.64	2.6896	up	4.82e-06		10339412
Slfn10-ps	1.64	2.6896	up	1.39e-05	schlafen 10, pseudogene	10389151
	1.64	2.6896	up	1.67e-05		10338152
	1.64	2.6896	up	2.23e-05		10341879
	1.64	2.6896	up	2.52e-05		10341958
Ttc9	1.64	2.6896	up	3.23e-05	tetratricopeptide repeat domain 9	10396952
Mirlet7c-1	1.64	2.6896	up	3.79e-05	microRNA let7c-1	10436602
Tor1aip2	1.64	2.6896	up	7.69e-05	torsin A interacting protein 2	10350800
Rps12	1.64	2.6896	up	7.78e-05	ribosomal protein S12	10606575
	1.64	2.6896	up	0.000235		10341191
	1.64	2.6896	up	0.0011		10339396
	1.64	2.6896	up	0.0019		10339059
	1.64	2.6896	up	0.00219		10340186
	1.64	2.6896	up	0.00919		10343385
G530012D18Rik	1.63	2.6569	up	4.47e-07	RIKEN cDNA G530012D1 gene	10347931
Ptprk	1.63	2.6569	up	5.41e-07	protein tyrosine phosphatase, receptor type, K	10362314
Myl12b	1.63	2.6569	up	6.29e-07	myosin, light chain 12B, regulatory	10452639
Il4ra	1.63	2.6569	up	6.87e-07	interleukin 4 receptor, alpha	10557326
Tdp1	1.63	2.6569	up	8.51e-07	tyrosyl-DNA phosphodiesterase 1	10397719
Ankrd50	1.63	2.6569	up	8.93e-07	ankyrin repeat domain 50	10497920
Nhp2	1.63	2.6569	up	1.07e-06	NHP2 ribonucleoprotein	10375880
Arhgap4	1.63	2.6569	up	1.1e-06	Rho GTPase activating protein 4	10605143
Alg12	1.63	2.6569	up	1.8e-06	asparagine-linked glycosylation 12 (alpha-1,6-mannosyltransferase)	10431300
Os9	1.63	2.6569	up	1.96e-06	amplified in osteosarcoma	10373036
AI427809	1.63	2.6569	up	1.96e-06	expressed sequence AI427809	10512999
Arhgap15	1.63	2.6569	up	2.54e-06	Rho GTPase activating protein 15	10471929
Rfc3	1.63	2.6569	up	2.71e-06	replication factor C (activator 1) 3	10535979
Mmp11	1.63	2.6569	up	2.72e-06	matrix metallopeptidase 11	10370037
Ptgfrn	1.63	2.6569	up	2.94e-06	prostaglandin F2 receptor negative regulator	10500666
Hist1h4m///Hist1h4b///Hist1h4a///Hist1h4n///Hist1h4k///Hist1h4j///Hist1h4i///Hist1h4f///Hist1h4d///Hist1h4c///Hist1h4h	1.63	2.6569	up	3.8e-06	histone cluster 1, H4m///histone cluster 1, H4b///histone cluster 1, H4a///histone cluster 1, H4n///histone cluster 1, H4k///histone cluster 1, H4j///histone cluster 1, H4i///histone cluster 1, H4f///histone cluster 1, H4d///histone cluster 1, H4c///histone cluster 1, H4h	10404067
Rin2	1.63	2.6569	up	4.51e-06	Ras and Rab interactor 2	10476759
Med10	1.63	2.6569	up	1.32e-05	mediator complex subunit 10	10405994
Isg20l2	1.63	2.6569	up	1.43e-05	interferon stimulated exonuclease gene 20-like 2	10493103
	1.63	2.6569	up	1.69e-05		10343884
Cd276	1.63	2.6569	up	2.17e-05	CD276 antigen	10594092
Snora21	1.63	2.6569	up	2.44e-05	small nucleolar RNA, H/ACA box 21	10564520
Zic1	1.63	2.6569	up	3.18e-05	zinc finger protein of the cerebellum 1	10595695
B930095G15Rik	1.63	2.6569	up	4.02e-05	RIKEN cDNA B930095G15 gene	10417124
C1ql1	1.63	2.6569	up	4.14e-05	complement component 1, q subcomponent-like 1	10391828
Klra5	1.63	2.6569	up	6.38e-05	killer cell lectin-like receptor, subfamily A, member 5	10548450
Grem1	1.63	2.6569	up	6.69e-05	gremlin 1, DAN family BMP antagonist	10485948
Nlrc5	1.63	2.6569	up	6.85e-05	NLR family, CARD domain containing 5	10574104
Slbp	1.63	2.6569	up	0.000114	stem-loop binding protein	10529299
Mir99a	1.63	2.6569	up	0.000123	microRNA 99a	10436600
	1.63	2.6569	up	0.000145		10344346
Slbp	1.63	2.6569	up	0.00029	stem-loop binding protein	10412559
	1.63	2.6569	up	0.000542		10341067
	1.63	2.6569	up	0.00263		10341003
	1.63	2.6569	up	0.0444		10342166
Fbxl2	1.62	2.6244	up	3.88e-07	F-box and leucine-rich repeat protein 2	10597377
Tpm3	1.62	2.6244	up	7.6e-07	tropomyosin 3, gamma	10416940
Slc25a1	1.62	2.6244	up	7.69e-07	solute carrier family 25 (mitochondrial carrier, citrate transporter), member 1	10438262
Lfng	1.62	2.6244	up	8.07e-07	LFNG O-fucosylpeptide 3-beta-N-acetylglucosaminyltransferase	10527012
Hsp90b1	1.62	2.6244	up	9.7e-07	heat shock protein 90, beta (Grp94), member 1	10371482
Phf6	1.62	2.6244	up	9.9e-07	PHD finger protein 6	10599612
Fmr1	1.62	2.6244	up	1.32e-06	fragile X mental retardation syndrome 1	10599893
Tuba1c///Tuba1b	1.62	2.6244	up	1.42e-06	tubulin, alpha 1C///tubulin, alpha 1B	10592058
Fut4	1.62	2.6244	up	2.15e-06	fucosyltransferase 4	10590957
Llph	1.62	2.6244	up	3.35e-06	LLP homolog, long-term synaptic facilitation (Aplysia)	10603702
Luzp1	1.62	2.6244	up	3.93e-06	leucine zipper protein 1	10509246
Rbmxl1///Rbmx	1.62	2.6244	up	4.35e-06	RNA binding motif protein, X-linked like-1///RNA binding motif protein, X chromosome	10579830
Lamb1	1.62	2.6244	up	4.79e-06	laminin B1	10395163
Dsel	1.62	2.6244	up	7.92e-06	dermatan sulfate epimerase-like	10357115
Selm	1.62	2.6244	up	9.43e-06	selenoprotein M	10373768
Tusc3	1.62	2.6244	up	1.01e-05	tumor suppressor candidate 3	10571371
[truncated: 32,761 more rows]

## Sheet: Hettmer et al KRAS sarc (2011)
Reference: Hettmer et al. Sarcomas induced in discrete subsets of prospectively isolated skeletal muscle cells PNAS 2011 108: 20002-20007
Microarray results - mouse sarcomas versus muscle
Researchers: S Hettmer, AJ Wagers
Aims: To identify differentially expressed genes in mouse sarcomas compared to mouse skeletal muscle (tissue of origin).
Tumor model: Mouse sarcomas induced by expression of Kras(G12V) and disruption of CDKN2A in mouse myofiber-associated cells.
Microarray: Affymetrix Mu430v2
Statistical analysis: Genes whose expression changed in mouse sarcomas vs. muscle with a p-value <0.05.
Table 1. Genes that significantly changed their expression in sarcomas versus skeletal muscle (p<0.05).
					all sarcomas		rhabdomyosarcomas
					versus skeletal muscle		versus skeletal muscle
Affymetrix ID	Gene symbol	Gene description	Entrez Gene ID	p-value	fold-change	direction	fold-change
1434877_at	Nptx1	neuronal pentraxin 1	18164	0	415.33	up	455.82
1452421_at	Hoxa3	homeobox A3	15400	0	396.32	up	357.657
1448169_at	Krt18	keratin 18	16668	1.4e-05	386.32	up	532.427
1434046_at	AA467197	expressed sequence AA467197	433470	7e-06	351.43	up	411.311
1420647_a_at	Krt8	keratin 8	16691	0.000135	342.84	up	470.21
1450781_at	Hmga2	high mobility group AT-hook 2	15364	0	307.41	up	370.965
1437103_at	Igf2bp2	insulin-like growth factor 2 mRNA binding protein 2	319765	0	252.86	up	281.244
1448326_a_at	Crabp1	cellular retinoic acid binding protein I	12903	0.017948	242.36	up	80.5611
1460227_at	Timp1	tissue inhibitor of metalloproteinase 1	21857	0	237.24	up	235.895
1456344_at	Tnc	tenascin C	21923	0.000767	202.41	up	150.693
1448562_at	Upp1	uridine phosphorylase 1	22271	0	174.82	up	189.817
1437270_a_at	Clcf1	cardiotrophin-like cytokine factor 1	56708	1.3e-05	167.2	up	233.3
1433438_x_at	Mela	melanoma antigen	17276	0	137.67	up	140.61
1417457_at	Cks2	CDC28 protein kinase regulatory subunit 2	66197	0	134.4	up	130.815
1418203_at	Pmaip1	phorbol-12-myristate-13-acetate-induced protein 1	58801	9e-06	131.35	up	154.853
1449152_at	Cdkn2b	cyclin-dependent kinase inhibitor 2B (p15, inhibits CDK4)	12579	0	130.49	up	130.538
1428834_at	Dusp4	dual specificity phosphatase 4	319520	0	124.91	up	117.906
1417458_s_at	Cks2	CDC28 protein kinase regulatory subunit 2	66197	0	121.15	up	117.924
1435162_at	Prkg2	protein kinase, cGMP-dependent, type II	19092	3.3e-05	117.2	up	155.465
1424927_at	Glipr1	GLI pathogenesis-related 1 (glioma)	73690	0	117	up	107.429
1455678_at	Sema4b	sema domain, immunoglobulin domain (Ig), transmembrane domain (TM) and short cytoplasmic domain, (semaphorin) 4B	20352	0	114.6	up	124.927
1460419_a_at	Prkcb	protein kinase C, beta	18751	3e-05	113.57	up	133.447
1436329_at	Egr3	early growth response 3	13655	0	112.95	up	104.069
1450780_s_at	Hmga2	high mobility group AT-hook 2	15364	0	111.35	up	124.459
1441971_at	---	---	---	1.9e-05	108.96	up	145.148
1419082_at	Serpinb2	serine (or cysteine) peptidase inhibitor, clade B, member 2	18788	0.003478	106.9	up	164.311
1427126_at	Hspa1b	heat shock protein 1B	15511	0	103.67	up	108.369
1418547_at	Tfpi2	tissue factor pathway inhibitor 2	21789	0.003044	102.65	up	45.0888
1418157_at	Nr2f1	nuclear receptor subfamily 2, group F, member 1	13865	1e-06	101.71	up	94.0404
1417419_at	Ccnd1	cyclin D1	12443	0	100.53	up	109.487
1419717_at	Sema3e	sema domain, immunoglobulin domain (Ig), short basic domain, secreted, (semaphorin) 3E	20349	0.000231	95.41	up	123.014
1426300_at	Alcam	activated leukocyte cell adhesion molecule	11658	0	92.27	up	100.209
1424246_a_at	Tes	testis derived transcript	21753	0	91.29	up	109.891
1439764_s_at	Igf2bp2	insulin-like growth factor 2 mRNA binding protein 2	319765	0	90.24	up	94.2928
1437467_at	Alcam	activated leukocyte cell adhesion molecule	11658	0	87.52	up	91.8859
1451064_a_at	LOC100047252 /// Psat1	phosphoserine aminotransferase-like /// phosphoserine aminotransferase 1	107272 /// 100047252	0	86.85	up	102.003
1428636_at	Steap2	six transmembrane epithelial antigen of prostate 2	74051	0	86.41	up	104.241
1454694_a_at	Top2a	topoisomerase (DNA) II alpha	21973	0	84.64	up	78.9823
1430642_at	2900001G08Rik	RIKEN cDNA 2900001G08 gene	76950	0.03136	84.27	up	25.2234
1421207_at	Lif	leukemia inhibitory factor	16878	2e-05	81.34	up	53.4629
1423281_at	Stmn2	stathmin-like 2	20257	5.2e-05	79.48	up	105.822
1418237_s_at	Col18a1	collagen, type XVIII, alpha 1	12822	1e-06	78.3	up	94.6581
1451629_at	Lbh	limb-bud and heart	77889	0	76.24	up	81.7897
1426955_at	Col18a1	collagen, type XVIII, alpha 1	12822	0	76.04	up	92.7007
1448931_at	F2rl1	coagulation factor II (thrombin) receptor-like 1	14063	4e-06	74.72	up	83.648
1450397_at	Map1b	microtubule-associated protein 1B	17755	0	74.3	up	78.4584
1460431_at	Gcnt1	glucosaminyl (N-acetyl) transferase 1, core 2	14537	0	73.01	up	80.7504
1424254_at	Ifitm1	interferon induced transmembrane protein 1	68713	0.000298	72.86	up	100.919
1456653_a_at	Mthfd1l	methylenetetrahydrofolate dehydrogenase (NADP+ dependent) 1-like	270685	0	72.03	up	85.7324
1426599_a_at	Slc2a1	solute carrier family 2 (facilitated glucose transporter), member 1	20525	0	70.79	up	72.4337
1435945_a_at	Kcnn4	potassium intermediate/small conductance calcium-activated channel, subfamily N, member 4	16534	0	70.75	up	77.5282
1422053_at	Inhba	inhibin beta-A	16323	1.2e-05	69.47	up	48.3411
1437486_at	Gprc5a	G protein-coupled receptor, family C, group 5, member A	232431	0	67.13	up	80.0837
1448594_at	Wisp1	WNT1 inducible signaling pathway protein 1	22402	0.000991	66.83	up	32.2396
1419209_at	Cxcl1	chemokine (C-X-C motif) ligand 1	14825	0.000429	66.12	up	43.9082
1417599_at	Cd276	CD276 antigen	102657	0	65.83	up	62.2465
1448754_at	Rbp1	retinol binding protein 1, cellular	19659	4e-06	65.47	up	47.5882
1415993_at	Sqle	squalene epoxidase	20775	0	64.98	up	66.2761
1427256_at	Vcan	versican	13003	0	64.36	up	51.9838
1435460_at	Prkg2	protein kinase, cGMP-dependent, type II	19092	1.1e-05	61.66	up	75.9405
1419029_at	Ero1l	ERO1-like (S. cerevisiae)	50527	0	61.24	up	59.6432
1427127_x_at	Hspa1b	heat shock protein 1B	15511	0	61.09	up	62.9768
1416342_at	Tnc	tenascin C	21923	0	61	up	50.3824
1428167_a_at	Mpzl1	myelin protein zero-like 1	68481	0	60.57	up	50.3555
1460668_at	Gal	galanin	14419	0.003288	60.11	up	57.5598
1417420_at	Ccnd1	cyclin D1	12443	0	59.71	up	65.0195
1422952_at	Sapcd1	suppressor APC domain containing 1	78376	0.004279	59.53	up	55.2973
1449865_at	Sema3a	sema domain, immunoglobulin domain (Ig), short basic domain, secreted, (semaphorin) 3A	20346	0	59.49	up	54.0189
1429841_at	Megf10	multiple EGF-like-domains 10	70417	0.000172	59.43	up	70.8004
1423635_at	Bmp2	bone morphogenetic protein 2	12156	3.4e-05	59.32	up	50.28
1429295_s_at	Trip13	thyroid hormone receptor interactor 13	69716	0	59.03	up	58.6413
1448449_at	Ripk3	receptor-interacting serine-threonine kinase 3	56532	7e-06	58.89	up	42.0097
1452388_at	Hspa1a	heat shock protein 1A	193740	0	58.66	up	63.0988
1416077_at	Adm	adrenomedullin	11535	1e-06	58.36	up	59.3658
1459838_s_at	Btbd11	BTB (POZ) domain containing 11	74007	0	58.35	up	61.9152
1417267_s_at	Fkbp11	FK506 binding protein 11	66120	1.2e-05	56.91	up	40.7872
1433543_at	Anln	anillin, actin binding protein	68743	0	56.61	up	59.447
1447803_x_at	Capg	capping protein (actin filament), gelsolin-like	12332	0	56.57	up	54.1734
1419431_at	Ereg	epiregulin	13874	0.00021	56.24	up	35.2116
1437279_x_at	Sdc1	syndecan 1	20969	0	55.92	up	59.2388
1416871_at	Adam8	a disintegrin and metallopeptidase domain 8	11501	0	55.69	up	67.6379
1435644_at	Sh3pxd2b	SH3 and PX domains 2B	268396	0	55.61	up	50.9844
1426301_at	Alcam	activated leukocyte cell adhesion molecule	11658	0	55.6	up	58.6155
1452318_a_at	Hspa1b	heat shock protein 1B	15511	0	55.44	up	57.8982
1438009_at	Hist1h2ab /// Hist1h2ac /// Hist1h2ad /// Hist1h2ae /// Hist1h2ag /// Hist1h2ah /// Hist1h2ai /// Hist1h2an /// Hist1h2ao /// Hist1h2ap	histone cluster 1, H2ab /// histone cluster 1, H2ac /// histone cluster 1, H2ad /// histone cluster 1, H2ae /// histone cluster 1, H2ag /// histone cluster 1, H2ah /// histone cluster 1, H2ai /// histone cluster 1, H2an /// histone cluster 1, H2ao /// histone cluster 1, H2ap	319164 /// 319165 /// 319166 /// 319167 /// 319168 /// 319170 /// 319171 /// 319172 /// 319191 /// 665433	0	55.43	up	54.6818
1416200_at	Il33	interleukin 33	77125	0	54.07	up	56.7381
1449244_at	Cdh2	cadherin 2	12558	0	54.03	up	55.4624
1456064_at	AI504432	expressed sequence AI504432	229694	1e-06	54	up	62.6222
1417821_at	D17H6S56E-5	DNA segment, Chr 17, human D6S56E 5	110956	0	53.58	up	55.9305
1452954_at	Ube2c	ubiquitin-conjugating enzyme E2C	68612	0	52.85	up	48.3644
1449984_at	Cxcl2	chemokine (C-X-C motif) ligand 2	20310	0.000244	52.71	up	35.084
1460378_a_at	Tes	testis derived transcript	21753	0	52.68	up	61.8202
1424086_at	Oaf	OAF homolog (Drosophila)	102644	0	52.48	up	52.0466
1421679_a_at	Cdkn1a	cyclin-dependent kinase inhibitor 1A (P21)	12575	0	52.13	up	57.5217
1450757_at	Cdh11	cadherin 11	12552	0.01313	52.1	up	11.8706
1448894_at	Akr1b8	aldo-keto reductase family 1, member B8	14187	0	52.02	up	47.7283
1442810_x_at	Scn9a	sodium channel, voltage-gated, type IX, alpha	20274	0.000543	51.96	up	63.9328
1422639_at	Calcb	calcitonin-related polypeptide, beta	116903	0.003685	51.86	up	100.837
1416410_at	Pafah1b3	platelet-activating factor acetylhydrolase, isoform 1b, subunit 3	18476	0	51.76	up	54.8362
1452592_at	Mgst2	microsomal glutathione S-transferase 2	211666	0	51.46	up	45.132
1448568_a_at	Slc20a1	solute carrier family 20, member 1	20515	1.5e-05	51.21	up	39.9142
1454729_at	Tmem108	transmembrane protein 108	81907	0.036242	50.08	up	8.64006
1427539_a_at	Zwint	ZW10 interactor	52696	0	49.78	up	50.2976
1427013_at	Car9	carbonic anhydrase 9	230099	9.8e-05	49.61	up	61.87
1442809_at	Scn9a	sodium channel, voltage-gated, type IX, alpha	20274	0.000475	49.45	up	58.6125
1437152_at	Mex3b	mex3 homolog B (C. elegans)	108797	0	49.15	up	55.2297
1415943_at	Sdc1	syndecan 1	20969	0	49.02	up	51.1696
1423331_a_at	Pvrl3	poliovirus receptor-related 3	58998	0	48.74	up	49.4875
1435338_at	Cdk6	cyclin-dependent kinase 6	12571	0	48.57	up	55.5639
1415780_a_at	Armcx2	armadillo repeat containing, X-linked 2	67416	0	48.51	up	47.705
1459679_s_at	Myo1b	myosin IB	17912	0	48.51	up	47.5273
1424008_a_at	Gm3470 /// Rbpms2	predicted gene 3470 /// RNA binding protein with multiple splicing 2	71973 /// 100041680	0	48.22	up	55.3666
1419838_s_at	Plk4	polo-like kinase 4	20873	0	48.13	up	46.8468
1449632_s_at	Fkbp10	FK506 binding protein 10	14230	3e-06	47.39	up	34.6772
1423775_s_at	Prc1	protein regulator of cytokinesis 1	233406	0	47.3	up	46.6927
1422507_at	Cstb	cystatin B	13014	0	47.04	up	44.0512
1424704_at	Runx2	runt related transcription factor 2	12393	0	46.42	up	40.9994
1448698_at	Ccnd1	cyclin D1	12443	0	45.83	up	49.1083
1425357_a_at	Grem1	gremlin 1	23892	6e-05	45.58	up	40.1813
1427483_at	Slc25a24	solute carrier family 25 (mitochondrial carrier, phosphate carrier), member 24	229731	0	45.24	up	52.6469
1452107_s_at	Npnt	nephronectin	114249	0.000268	44.99	up	46.8221
1433525_at	Ednra	endothelin receptor type A	13617	0.011923	44.9	up	17.379
1448441_at	Cks1b	CDC28 protein kinase 1b	54124	0	44.85	up	45.7931
1438852_x_at	Mcm6	minichromosome maintenance deficient 6 (MIS5 homolog, S. pombe) (S. cerevisiae)	17219	0	44.51	up	46.3908
1424885_at	Klhdc8a	kelch domain containing 8A	213417	3.3e-05	44.39	up	60.5235
1418835_at	Phlda1	pleckstrin homology-like domain, family A, member 1	21664	0	44.2	up	45.5329
1447621_s_at	Tmem173	transmembrane protein 173	72512	2.3e-05	44.18	up	33.7058
1443745_s_at	Dmp1	dentin matrix protein 1	13406	0.012192	44.02	up	38.4464
1426864_a_at	Ncam1	neural cell adhesion molecule 1	17967	0	43.88	up	49.0596
1417177_at	Galk1	galactokinase 1	14635	0	43.69	up	42.5063
1416756_at	Dnajb1	DnaJ (Hsp40) homolog, subfamily B, member 1	81489	4e-06	43.59	up	42.1734
1436309_at	Neto2	neuropilin (NRP) and tolloid (TLL)-like 2	74513	0.000506	43.36	up	33.0181
1435703_at	Ubash3b	ubiquitin associated and SH3 domain containing, B	72828	0	43.04	up	45.8816
1454607_s_at	LOC100047252 /// Psat1	phosphoserine aminotransferase-like /// phosphoserine aminotransferase 1	107272 /// 100047252	0	43.03	up	48.4792
1422138_at	Plau	plasminogen activator, urokinase	18792	0	42.88	up	37.5226
1428168_at	Mpzl1	myelin protein zero-like 1	68481	0	42.77	up	33.5958
1451538_at	Sox9	SRY-box containing gene 9	20682	0	42.28	up	46.426
1426573_at	Me2	malic enzyme 2, NAD(+)-dependent, mitochondrial	107029	0	42.03	up	46.9578
1420170_at	Myh9	myosin, heavy polypeptide 9, non-muscle	17886	0	41.21	up	47.5063
1416431_at	Tubb6	tubulin, beta 6 class V	67951	0	41.17	up	39.8212
1448635_at	Smc2	structural maintenance of chromosomes 2	14211	0	40.94	up	38.9737
1420731_a_at	Csrp2	cysteine and glycine-rich protein 2	13008	0	40.9	up	41.4071
1418815_at	Cdh2	cadherin 2	12558	0	40.87	up	43.1832
1417697_at	Soat1	sterol O-acyltransferase 1	20652	0	40.68	up	47.3783
1417472_at	Myh9	myosin, heavy polypeptide 9, non-muscle	17886	0	40.48	up	43.8064
1442018_at	Btg1	B cell translocation gene 1, anti-proliferative	12226	0	40.46	up	42.5288
1426024_a_at	Dbn1	drebrin 1	56320	0	40.34	up	40.6912
1427683_at	Egr2	early growth response 2	13654	0.000724	39.74	up	28.8567
1416489_at	Pi4k2b	phosphatidylinositol 4-kinase type 2 beta	67073	0	39.65	up	42.8839
1428842_a_at	Ngfrap1	nerve growth factor receptor (TNFRSF16) associated protein 1	12070	0	39.42	up	35.7361
1429372_at	Sox11	SRY-box containing gene 11	20666	0.00073	39.33	up	51.2477
1416118_at	Trim59	tripartite motif-containing 59	66949	0	39.12	up	46.0209
1453125_at	Sox11	SRY-box containing gene 11	20666	0.001067	39.11	up	52.6417
1449424_at	Plek2	pleckstrin 2	27260	6.2e-05	39.08	up	49.6357
1439040_at	Cenpe	centromere protein E	229841	0	38.98	up	43.1386
1443746_x_at	Dmp1	dentin matrix protein 1	13406	0.010526	38.83	up	34.3584
1433474_at	Edil3	EGF-like repeats and discoidin I-like domains 3	13612	0	38.56	up	40.525
1434109_at	Sh3bgrl2	SH3 domain binding glutamic acid-rich protein like 2	212531	0	38.4	up	43.68
1442226_at	Sema3e	sema domain, immunoglobulin domain (Ig), short basic domain, secreted, (semaphorin) 3E	20349	0.000271	38.4	up	49.5374
1427229_at	Hmgcr	3-hydroxy-3-methylglutaryl-Coenzyme A reductase	15357	0	38.32	up	38.8773
1450646_at	Cyp51	cytochrome P450, family 51	13121	0	38.14	up	39.863
1427742_a_at	Klf6	Kruppel-like factor 6	23849	0	37.93	up	36.9384
1424938_at	Steap1	six transmembrane epithelial antigen of the prostate 1	70358	8.1e-05	37.91	up	46.2994
1423790_at	Dap	death-associated protein	223453	0	37.67	up	34.9016
1439377_x_at	Cdc20	cell division cycle 20	107995	0	37.62	up	38.5528
1428572_at	Basp1	brain abundant, membrane attached signal protein 1	70350	0	37.39	up	38.192
1415810_at	Uhrf1	ubiquitin-like, containing PHD and RING finger domains, 1	18140	0	37.31	up	38.4202
1423078_a_at	Sc4mol	sterol-C4-methyl oxidase-like	66234	0	37.24	up	39.748
1418729_at	Star	steroidogenic acute regulatory protein	20845	0	37	up	42.7018
1418269_at	Loxl3	lysyl oxidase-like 3	16950	0.001657	36.9	up	22.4871
1459839_x_at	Btbd11	BTB (POZ) domain containing 11	74007	0	36.9	up	37.8806
1417483_at	Nfkbiz	nuclear factor of kappa light polypeptide gene enhancer in B cells inhibitor, zeta	80859	6e-06	36.89	up	29.5276
1450698_at	Dusp2	dual specificity phosphatase 2	13537	1.3e-05	36.71	up	43.2128
1438068_at	---	---	---	1e-06	36.56	up	28.9794
1418271_at	Bhlhe22	basic helix-loop-helix family, member e22	59058	0.001269	36.48	up	26.6247
1425733_a_at	Eps8	epidermal growth factor receptor pathway substrate 8	13860	0	36.46	up	45.8962
1448564_at	Cib1	calcium and integrin binding 1 (calmyrin)	23991	0	36.29	up	38.5734
1418136_at	Tgfb1i1	transforming growth factor beta 1 induced transcript 1	21804	0	36.23	up	34.7859
1417541_at	Hells	helicase, lymphoid specific	15201	0	35.76	up	39.9759
1448593_at	Wisp1	WNT1 inducible signaling pathway protein 1	22402	0.001445	35.7	up	17.3767
1441536_at	Hmgcs1	3-hydroxy-3-methylglutaryl-Coenzyme A synthase 1	208715	4e-06	35.56	up	28.5123
1422824_s_at	Eps8	epidermal growth factor receptor pathway substrate 8	13860	0	35.45	up	41.0283
1429400_at	Clcn5	chloride channel 5	12728	0	35.26	up	38.5207
1426580_at	Plk4	polo-like kinase 4	20873	0	35.23	up	35.9055
1431777_a_at	Hmgn3	high mobility group nucleosomal binding domain 3	94353	1e-06	35.11	up	27.8084
1417400_at	Rai14	retinoic acid induced 14	75646	0	35.04	up	34.7377
1424143_a_at	Cdt1	chromatin licensing and DNA replication factor 1	67177	1e-06	34.6	up	29.7479
1450355_a_at	Capg	capping protein (actin filament), gelsolin-like	12332	0	34.59	up	33.2274
1455034_at	Nr4a2	nuclear receptor subfamily 4, group A, member 2	18227	7e-06	34.57	up	26.9609
1434445_at	Arhgap39	Rho GTPase activating protein 39	223666	0	34.55	up	39.4412
1424674_at	Slc39a6	solute carrier family 39 (metal ion transporter), member 6	106957	0	34.46	up	33.5775
1415877_at	Dpysl3	dihydropyrimidinase-like 3	22240	0	34.45	up	33.3156
1449300_at	Cttnbp2nl	CTTNBP2 N-terminal like	80281	0	34.44	up	35.9272
1434092_at	Atg9b	autophagy related 9B	213948	0.000967	34.41	up	56.4674
1427682_a_at	Egr2	early growth response 2	13654	0.001412	34.39	up	23.8525
1417263_at	Ptgs2	prostaglandin-endoperoxide synthase 2	19225	0.032417	34.28	up	11.3813
1424942_a_at	Myc	myelocytomatosis oncogene	17869	0	33.99	up	35.1465
1449249_at	Pcdh7	protocadherin 7	54216	0	33.57	up	30.0642
1450871_a_at	Bcat1	branched chain aminotransferase 1, cytosolic	12035	0.004179	33.5	up	17.0494
1426622_a_at	Qpct	glutaminyl-peptide cyclotransferase (glutaminyl cyclase)	70536	1e-05	33.45	up	35.0511
1418133_at	Bcl3	B cell leukemia/lymphoma 3	12051	2e-06	33.38	up	29.364
1419153_at	2810417H13Rik	RIKEN cDNA 2810417H13 gene	68026	0	33.2	up	31.7925
1428663_at	Sgms2	sphingomyelin synthase 2	74442	1e-06	33.16	up	42.8812
1418334_at	Dbf4	DBF4 homolog (S. cerevisiae)	27214	0	33.12	up	33.0396
1417051_at	Pcdh8	protocadherin 8	18530	4.1e-05	32.91	up	35.7719
1453283_at	Pgm1	phosphoglucomutase 1	66681	0	32.79	up	32.2746
1416514_a_at	Fscn1	fascin homolog 1, actin bundling protein (Strongylocentrotus purpuratus)	14086	0	32.76	up	31.4708
1418778_at	Ccdc109b	coiled-coil domain containing 109B	66815	0	32.75	up	35.7974
1426600_at	Slc2a1	solute carrier family 2 (facilitated glucose transporter), member 1	20525	0	32.72	up	33.5399
1417040_a_at	Bok	BCL2-related ovarian killer protein	51800	1e-06	32.71	up	40.9081
1449660_s_at	Coro1c	coronin, actin binding protein 1C	23790	0	32.66	up	36.2073
1434172_at	Cnr1	cannabinoid receptor 1 (brain)	12801	0.000334	32.62	up	48.7139
1423760_at	Cd44	CD44 antigen	12505	0	32.58	up	36.7752
1416218_x_at	Rpl37a	ribosomal protein L37a	19981	0	32.45	up	30.158
1426964_at	Abracl /// Gm6314	ABRA C-terminal like /// predicted pseudogene 6314	73112 /// 622335	0	32.2	up	32.7764
1418402_at	Adam19	a disintegrin and metallopeptidase domain 19 (meltrin beta)	11492	1e-06	32.15	up	26.4161
1422823_at	Eps8	epidermal growth factor receptor pathway substrate 8	13860	0	31.88	up	38.7525
1449699_s_at	C330027C09Rik	RIKEN cDNA C330027C09 gene	224171	0	31.88	up	36.6536
1448673_at	Pvrl3	poliovirus receptor-related 3	58998	0	31.82	up	32.1511
1453181_x_at	Plscr1	phospholipid scramblase 1	22038	0	31.79	up	31.4658
1448232_x_at	Gm6682 /// Tuba1c	tubulin, alpha 1C pseudogene /// tubulin, alpha 1C	22146 /// 626534	0	31.44	up	31.6422
1449324_at	Ero1l	ERO1-like (S. cerevisiae)	50527	0	31.4	up	30.9639
1427347_s_at	Tubb2a	tubulin, beta 2A class IIA	22151	0	31.35	up	29.693
1435404_at	Disp2	dispatched homolog 2 (Drosophila)	214240	0.000451	31.27	up	45
1419417_at	Vegfc	vascular endothelial growth factor C	22341	0	31.22	up	29.8134
1418036_at	Prim2	DNA primase, p58 subunit	19076	0	31.19	up	31.8963
1427527_a_at	Pthlh	parathyroid hormone-like peptide	19227	6e-06	31.18	up	34.044
1423306_at	Smim3	small integral membrane protein 3	106878	0	31.06	up	28.0879
1433966_x_at	Asns	asparagine synthetase	27053	0	30.89	up	34.0172
1428523_at	Lphn3	latrophilin 3	319387	0	30.65	up	35.5621
1428547_at	Nt5e	5' nucleotidase, ecto	23959	0	30.55	up	32.4882
1451411_at	Gprc5b	G protein-coupled receptor, family C, group 5, member B	64297	0	30.53	up	33.8643
1449670_x_at	Gpr137b	G protein-coupled receptor 137B	83924	3.7e-05	30.45	up	38.092
1419647_a_at	Ier3	immediate early response 3	15937	0	30.38	up	26.7977
1436847_s_at	Cdca8	cell division cycle associated 8	52276	0	30.29	up	31.8457
1448627_s_at	Pbk	PDZ binding kinase	52033	0	30.16	up	27.4437
1453269_at	Unc5b	unc-5 homolog B (C. elegans)	107449	0	30.13	up	28.469
1449683_x_at	Tubb2a-ps2	tubulin, beta 2a, pseudogene 2	627110	1.3e-05	30.06	up	30.4431
1420499_at	Gch1	GTP cyclohydrolase 1	14528	1e-06	30.01	up	19.665
1418421_at	Bcl6b	B cell CLL/lymphoma 6, member B	12029	5e-06	29.95	up	21.8271
1445626_at	---	---	---	0.004251	29.54	up	28.3986
1439947_at	Cyp11a1	cytochrome P450, family 11, subfamily a, polypeptide 1	13070	0.000422	29.53	up	28.2379
1449839_at	Casp3	caspase 3	12367	0	29.48	up	30.4832
1456309_x_at	Lasp1	LIM and SH3 protein 1	16796	0	29.37	up	30.5754
1456307_s_at	Adcy7	adenylate cyclase 7	11513	0	29.23	up	26.6953
1448744_at	Galns	galactosamine (N-acetyl)-6-sulfate sulfatase	50917	1e-06	29.22	up	22.4469
1416299_at	Shcbp1	Shc SH2-domain binding protein 1	20419	0	29.18	up	27.2306
1429963_at	Mapk6	mitogen-activated protein kinase 6	50772	1e-06	29.16	up	28.7202
1426063_a_at	Gem	GTP binding protein (gene overexpressed in skeletal muscle)	14579	0	29.09	up	25.4192
1449885_at	Tmem47	transmembrane protein 47	192216	1e-06	28.97	up	29.3131
1415806_at	Plat	plasminogen activator, tissue	18791	3e-05	28.76	up	21.4566
1450842_a_at	Cenpa	centromere protein A	12615	0	28.75	up	28.9546
1434773_a_at	Slc2a1	solute carrier family 2 (facilitated glucose transporter), member 1	20525	0	28.68	up	29.29
1423683_at	Cdca4	cell division cycle associated 4	71963	0	28.63	up	28.9023
1452968_at	Cthrc1	collagen triple helix repeat containing 1	68588	0.008346	28.62	up	14.3499
1431420_s_at	Cyp3a11 /// LOC100046650 /// Prelid1	cytochrome P450, family 3, subfamily a, polypeptide 11 /// PRELI domain-containing protein 1, mitochondrial-like /// PRELI domain containing 1	13112 /// 66494 /// 100046650	0	28.42	up	27.4204
1419030_at	Ero1l	ERO1-like (S. cerevisiae)	50527	0	28.36	up	29.8109
1454701_at	4930503L19Rik	RIKEN cDNA 4930503L19 gene	269033	0	28.34	up	34.7736
1449585_at	Il1rap	interleukin 1 receptor accessory protein	16180	0	28.22	up	32.5113
1419309_at	Pdpn	podoplanin	14726	0	28.21	up	27.8105
1416069_at	Pfkp	phosphofructokinase, platelet	56421	0	28.15	up	30.131
1429775_a_at	Gpr137b /// Gpr137b-ps	G protein-coupled receptor 137B /// G protein-coupled receptor 137B, pseudogene	83924 /// 664862	4e-05	27.94	up	31.4925
1433451_at	Cdk5r1	cyclin-dependent kinase 5, regulatory subunit 1 (p35)	12569	2.1e-05	27.87	up	34.2421
1416251_at	Mcm6	minichromosome maintenance deficient 6 (MIS5 homolog, S. pombe) (S. cerevisiae)	17219	0	27.83	up	27.9462
1439407_x_at	Tagln2	transgelin 2	21346	0	27.83	up	30.2076
1438824_at	Slc20a1	solute carrier family 20, member 1	20515	0.007329	27.66	up	16.9749
1420914_at	Slco2a1	solute carrier organic anion transporter family, member 2a1	24059	0.000641	27.46	up	37.4355
1418678_at	Has2	hyaluronan synthase 2	15117	0	27.45	up	27.6259
1444524_at	Gm14005	predicted gene 14005	100043424	0	27.41	up	31.3166
1451289_at	Dclk1	doublecortin-like kinase 1	13175	0.000165	27.36	up	19.3206
1454788_at	Arl4c	ADP-ribosylation factor-like 4C	320982	0	27.25	up	28.3285
1451268_at	Tram1l1	translocation associated membrane protein 1-like 1	229801	4e-06	27.2	up	30.8196
1417696_at	Soat1	sterol O-acyltransferase 1	20652	0	27.02	up	29.0822
1434653_at	Ptk2b	PTK2 protein tyrosine kinase 2 beta	19229	5e-06	27.02	up	35.1267
1422134_at	Fosb	FBJ osteosarcoma oncogene B	14282	0.000352	26.99	up	20.1432
1417928_at	Pdlim4	PDZ and LIM domain 4	30794	1e-06	26.84	up	24.3421
1424581_at	Stac2	SH3 and cysteine rich domain 2	217154	4.6e-05	26.83	up	35.6728
1419358_at	Sorcs2	sortilin-related VPS10 domain containing receptor 2	81840	0	26.62	up	26.3471
1428493_at	Sipa1l3	signal-induced proliferation-associated 1 like 3	74206	0	26.62	up	23.6626
1417012_at	Sdc2	syndecan 2	15529	1.7e-05	26.54	up	22.8722
1420416_at	Sema3a	sema domain, immunoglobulin domain (Ig), short basic domain, secreted, (semaphorin) 3A	20346	0	26.49	up	23.119
1456377_x_at	Limd2 /// LOC632329	LIM domain containing 2 /// LIM domain-containing protein 2-like	67803 /// 632329	0	26.47	up	23.2981
1450850_at	Ezr	ezrin	22350	4e-06	26.45	up	32.3913
1429527_a_at	Plscr1	phospholipid scramblase 1	22038	0	26.4	up	27.6887
1421161_at	Btc	betacellulin, epidermal growth factor family member	12223	5e-06	26.39	up	35.1894
1418440_at	Col8a1	collagen, type VIII, alpha 1	12837	0.002569	26.34	up	16.8381
1455994_x_at	Elovl1	elongation of very long chain fatty acids (FEN1/Elo2, SUR4/Elo3, yeast)-like 1	54325	0	26.1	up	25.6818
1440739_at	Vegfc	vascular endothelial growth factor C	22341	0	25.98	up	26.5869
1450750_a_at	Nr4a2	nuclear receptor subfamily 4, group A, member 2	18227	8e-06	25.8	up	20.9428
1419735_at	Csn3	casein kappa	12994	0.003377	25.75	up	27.5711
1420913_at	Slco2a1	solute carrier organic anion transporter family, member 2a1	24059	0.00064	25.74	up	35.2645
1431421_x_at	Prelid1	PRELI domain containing 1	66494	0	25.73	up	25.2016
1434322_at	Micall2	MICAL-like 2	231830	0	25.67	up	26.1776
1424951_at	Baiap2l1	BAI1-associated protein 2-like 1	66898	1e-06	25.55	up	26.5419
1422607_at	Etv1 /// Gm5454	ets variant gene 1 /// predicted gene 5454	14009 /// 432800	3e-06	25.52	up	24.6879
1416683_at	Plxnb2	plexin B2	140570	0	25.51	up	24.907
1454714_x_at	Phgdh	3-phosphoglycerate dehydrogenase	236539	0	25.49	up	28.7208
1450862_at	Rad54l	RAD54 like (S. cerevisiae)	19366	0	25.46	up	25.9883
1455529_at	Mex3a	mex3 homolog A (C. elegans)	72640	0	25.42	up	24.7827
1439327_at	Ccbe1	collagen and calcium binding EGF domains 1	320924	0.001162	25.4	up	15.3898
1434285_at	Frmd4a	FERM domain containing 4A	209630	0	25.35	up	26.3472
1434928_at	Gas2l1	growth arrest-specific 2 like 1	78926	0	25.33	up	27.3157
1451241_at	Lamb1	laminin B1	16777	0	25.27	up	23.9629
1437052_s_at	Slc2a3	solute carrier family 2 (facilitated glucose transporter), member 3	20527	0.000179	25.21	up	23.1037
1439256_x_at	Gpr137b-ps	G protein-coupled receptor 137B, pseudogene	664862	3.8e-05	25.15	up	28.9012
1419152_at	2810417H13Rik	RIKEN cDNA 2810417H13 gene	68026	0	25.09	up	24.5733
1434360_s_at	Ptprg	protein tyrosine phosphatase, receptor type, G	19270	0	25.08	up	24.5633
1434316_at	Chsy1	chondroitin sulfate synthase 1	269941	0	25.07	up	22.669
1441081_a_at	1110038B12Rik	RIKEN cDNA 1110038B12 gene	68763	3e-06	25	up	25.0045
1426812_a_at	Fam129b	family with sequence similarity 129, member B	227737	0	24.91	up	26.6358
1435484_at	Slc5a3	solute carrier family 5 (inositol transporters), member 3	53881	0	24.87	up	22.7437
1422168_a_at	Bdnf	brain derived neurotrophic factor	12064	5e-06	24.79	up	22.327
1417205_at	Kdelr2	KDEL (Lys-Asp-Glu-Leu) endoplasmic reticulum protein retention receptor 2	66913	0	24.75	up	19.9152
1452534_a_at	Hmgb2	high mobility group box 2	97165	0	24.71	up	23.1376
1417871_at	Hsd17b7	hydroxysteroid (17-beta) dehydrogenase 7	15490	3e-06	24.68	up	28.5395
1436051_at	Myo5a	myosin VA	17918	0	24.68	up	26.0887
1449450_at	Ptges	prostaglandin E synthase	64292	0	24.67	up	24.6727
1455898_x_at	Slc2a3	solute carrier family 2 (facilitated glucose transporter), member 3	20527	0.000164	24.67	up	22.7871
1449141_at	Fblim1	filamin binding LIM protein 1	74202	0	24.63	up	25.7259
1433807_at	Bora	bora, aurora kinase A activator	77744	0	24.56	up	24.2425
1442340_x_at	Cyr61	cysteine rich protein 61	16007	0	24.55	up	29.4202
1451828_a_at	Acsl4	acyl-CoA synthetase long-chain family member 4	50790	0	24.55	up	27.5952
1423186_at	Tiam2	T cell lymphoma invasion and metastasis 2	24001	0	24.53	up	26.4662
1451218_at	Edem1	ER degradation enhancer, mannosidase alpha-like 1	192193	0	24.53	up	24.9173
1433943_at	Itprip	inositol 1,4,5-triphosphate receptor interacting protein	414801	0	24.43	up	25.9856
1432059_x_at	5031425E22Rik	RIKEN cDNA 5031425E22 gene	269630	2e-06	24.41	up	27.3196
1423310_at	Tpbg	trophoblast glycoprotein	21983	0	24.37	up	20.995
1455288_at	Leprel4	leprecan-like 4	66180	0	24.33	up	21.9916
1454268_a_at	Cyba	cytochrome b-245, alpha polypeptide	13057	0	24.26	up	16.6758
1436216_s_at	Inf2	inverted formin, FH2 and WH2 domain containing	70435	0	24.25	up	24.2334
1417695_a_at	Soat1	sterol O-acyltransferase 1	20652	0	24.23	up	25.1202
1437325_x_at	Aldh18a1	aldehyde dehydrogenase 18 family, member A1	56454	0	24.23	up	24.0708
1426495_at	Katnbl1	katanin p80 subunit B like 1	72425	0	24.13	up	29.127
1447643_x_at	Snai2	snail homolog 2 (Drosophila)	20583	0	24.06	up	22.1512
1456584_x_at	Phgdh	3-phosphoglycerate dehydrogenase	236539	1e-06	23.99	up	26.9443
1451210_at	Ppap2c	phosphatidic acid phosphatase type 2C	50784	1e-06	23.84	up	28.6173
1428648_at	Cand1	cullin associated and neddylation disassociated 1	71902	0	23.79	up	24.8344
1439255_s_at	Gpr137b /// Gpr137b-ps	G protein-coupled receptor 137B /// G protein-coupled receptor 137B, pseudogene	83924 /// 664862	4.5e-05	23.77	up	27.4626
1450881_s_at	Gpr137b	G protein-coupled receptor 137B	83924	6.9e-05	23.74	up	26.9814
1437621_x_at	Phgdh	3-phosphoglycerate dehydrogenase	236539	0	23.65	up	26.9359
1458599_at	---	---	---	0.000147	23.63	up	34.7954
1424065_at	Edem1	ER degradation enhancer, mannosidase alpha-like 1	192193	0	23.57	up	24.3002
1437226_x_at	Marcksl1	MARCKS-like 1	17357	0	23.57	up	23.1496
1426478_at	Rasa1	RAS p21 protein activator 1	218397	1e-06	23.55	up	27.9026
1423721_at	Tpm1	tropomyosin 1, alpha	22003	0	23.42	up	23.1949
1428794_at	LOC101055684 /// Specc1	cytospin-B-like /// sperm antigen with calponin homology and coiled-coil domains 1	432572 /// 101055684	0	23.4	up	25.0719
1429114_at	Sestd1	SEC14 and spectrin domains 1	228071	0	23.38	up	24.3731
1456739_x_at	Armcx2	armadillo repeat containing, X-linked 2	67416	0	23.38	up	23.1432
1437442_at	---	---	---	0	23.29	up	23.038
1417432_a_at	Gnb1	guanine nucleotide binding protein (G protein), beta 1	14688	0	23.25	up	24.1919
1425860_x_at	Cklf	chemokine-like factor	75458	0	23.25	up	24.2209
1455793_at	Fam149a	family with sequence similarity 149, member A	212326	0	23.25	up	20.7374
1423917_a_at	Cttn	cortactin	13043	0	23.21	up	23.8914
1424967_x_at	Tnnt2	troponin T2, cardiac	21956	0.000293	23.18	up	33.2763
1454613_at	Dpysl3	dihydropyrimidinase-like 3	22240	0	23.18	up	22.0773
1424495_a_at	Cklf	chemokine-like factor	75458	0	23.12	up	23.7568
1448892_at	Dock7	dedicator of cytokinesis 7	67299	0	23.1	up	24.6959
1426846_at	Cenpt	centromere protein T	320394	0	23.07	up	23.6776
1437974_a_at	Hk1	hexokinase 1	15275	0	22.98	up	26.0759
1418546_a_at	Stambpl1	STAM binding protein like 1	76630	2.8e-05	22.95	up	16.5888
1458299_s_at	Nfkbie	nuclear factor of kappa light polypeptide gene enhancer in B cells inhibitor, epsilon	18037	1e-06	22.88	up	20.7023
1427062_at	Rbbp8	retinoblastoma binding protein 8	225182	0	22.86	up	24.8867
1436448_a_at	Ptgs1	prostaglandin-endoperoxide synthase 1	19224	0.003137	22.8	up	14.0959
1447787_x_at	Gjc1	gap junction protein, gamma 1	14615	0	22.67	up	24.4235
1429787_x_at	Zwint	ZW10 interactor	52696	0	22.4	up	23.2656
1428550_at	Ydjc	YdjC homolog (bacterial)	69101	0	22.37	up	21.9521
1438154_x_at	2610002J02Rik	RIKEN cDNA 2610002J02 gene	67513	0	22.35	up	21.369
1416129_at	Errfi1	ERBB receptor feedback inhibitor 1	74155	0	22.34	up	20.0178
1455185_s_at	Phf16	PHD finger protein 16	382207	0	22.32	up	25.5702
1423311_s_at	Tpbg	trophoblast glycoprotein	21983	0	22.3	up	19.5387
1423581_at	Nmt2	N-myristoyltransferase 2	18108	0	22.27	up	24.1072
1452242_at	Cep55	centrosomal protein 55	74107	0	22.2	up	24.8033
1440522_at	Chic1	cysteine-rich hydrophobic domain 1	12212	0.003032	22.19	up	12.2639
1450981_at	Cnn2	calponin 2	12798	0	22.19	up	23.3152
1421315_s_at	Cttn	cortactin	13043	0	22.17	up	22.69
1451038_at	Apln	apelin	30878	0	22.14	up	22.556
1426370_at	Far1	fatty acyl CoA reductase 1	67420	0	22.1	up	25.4092
1417786_a_at	Rgs19	regulator of G-protein signaling 19	56470	0	22.03	up	21.2305
1423089_at	Tmod3	tropomodulin 3	50875	0	22	up	22.257
1454966_at	Itga8	integrin alpha 8	241226	0.000277	21.94	up	15.1726
1422864_at	Runx1	runt related transcription factor 1	12394	0	21.92	up	21.4242
1456310_a_at	2610002J02Rik	RIKEN cDNA 2610002J02 gene	67513	0	21.88	up	20.7393
1451437_at	Zdhhc20	zinc finger, DHHC domain containing 20	75965	0	21.86	up	21.6242
1455892_x_at	---	---	---	0	21.83	up	22.3922
1416755_at	Dnajb1	DnaJ (Hsp40) homolog, subfamily B, member 1	81489	7e-06	21.81	up	21.0182
1436194_at	Prelid2	PRELI domain containing 2	77619	0	21.81	up	23.7728
1447930_at	Baz1a /// LOC100048557	bromodomain adjacent to zinc finger domain 1A /// bromodomain adjacent to zinc finger domain protein 1A-like	217578 /// 100048557	0	21.8	up	23.0711
1417930_at	Nab2	Ngfi-A binding protein 2	17937	0	21.76	up	22.1557
1425248_a_at	Tyro3	TYRO3 protein tyrosine kinase 3	22174	8e-06	21.7	up	18.1403
1424118_a_at	Spc25	SPC25, NDC80 kinetochore complex component, homolog (S. cerevisiae)	66442	0	21.62	up	18.2601
1422785_at	Rasa2	RAS p21 protein activator 2	114713	0	21.6	up	23.035
1435211_at	Ttc12	tetratricopeptide repeat domain 12	235330	0	21.58	up	22.5835
1424113_at	Lamb1	laminin B1	16777	0	21.56	up	20.1899
1448383_at	Mmp14	matrix metallopeptidase 14 (membrane-inserted)	17387	1e-06	21.55	up	17.1901
1419816_s_at	Errfi1	ERBB receptor feedback inhibitor 1	74155	1e-06	21.52	up	16.7912
1438370_x_at	Dos	downstream of Stk11	100503659	5e-06	21.52	up	17.5345
1437396_at	Creb3l2	cAMP responsive element binding protein 3-like 2	208647	1e-05	21.48	up	16.2031
1434418_at	Cers6	ceramide synthase 6	241447	0	21.46	up	20.6518
1436236_x_at	Cotl1	coactosin-like 1 (Dictyostelium)	72042	6.1e-05	21.39	up	23.6944
1433842_at	Lrrfip1	leucine rich repeat (in FLII) interacting protein 1	16978	0	21.36	up	26.097
1436413_at	Frk	fyn-related kinase	14302	0	21.36	up	25.0545
1423774_a_at	Prc1	protein regulator of cytokinesis 1	233406	0	21.31	up	20.7239
1417790_at	Dok1	docking protein 1	13448	1e-06	21.28	up	18.0906
1421045_at	Mrc2	mannose receptor, C type 2	17534	0.005565	21.25	up	10.1597
1422861_s_at	Pdlim5	PDZ and LIM domain 5	56376	1e-06	21.23	up	24.795
1450786_x_at	Pdlim5	PDZ and LIM domain 5	56376	0	21.23	up	25.8658
1457649_x_at	Ptchd1	patched domain containing 1	211612	4.9e-05	21.19	up	24.8172
1430357_at	H3f3b	H3 histone, family 3B	15081	0	21.12	up	19.8968
1428336_at	Agpat4	1-acylglycerol-3-phosphate O-acyltransferase 4 (lysophosphatidic acid acyltransferase, delta)	68262	0	21.08	up	18.0497
1422286_a_at	Tgif1	TGFB-induced factor homeobox 1	21815	0	21.07	up	23.8008
1441890_x_at	Tmeff1	transmembrane protein with EGF-like and two follistatin-like domains 1	230157	0	21.07	up	25.4447
1459903_at	Sema7a	sema domain, immunoglobulin domain (Ig), and GPI membrane anchor, (semaphorin) 7A	20361	0	21.07	up	16.0631
1439741_x_at	Uck2	uridine-cytidine kinase 2	80914	0	21.05	up	18.4048
1451532_s_at	Steap1	six transmembrane epithelial antigen of the prostate 1	70358	0	21.05	up	25.5918
1437409_s_at	Gpr126	G protein-coupled receptor 126	215798	1e-06	21.02	up	23.292
1448728_a_at	Nfkbiz	nuclear factor of kappa light polypeptide gene enhancer in B cells inhibitor, zeta	80859	6.4e-05	21.02	up	16.2377
1416503_at	Lxn	latexin	17035	0	20.99	up	17.312
1426838_at	Pold3	polymerase (DNA-directed), delta 3, accessory subunit	67967	0	20.99	up	22.2113
1422444_at	Itga6	integrin alpha 6	16403	2e-06	20.97	up	25.6024
1416528_at	Sh3bgrl3	SH3 domain binding glutamic acid-rich protein-like 3	73723	0	20.93	up	17.7158
1417777_at	Ptgr1	prostaglandin reductase 1	67103	0	20.9	up	21.9418
1420475_at	Mtpn	myotrophin	14489	0	20.88	up	20.0811
1438658_a_at	S1pr3	sphingosine-1-phosphate receptor 3	13610	7.5e-05	20.88	up	15.7281
1425921_a_at	1810055G02Rik	RIKEN cDNA 1810055G02 gene	72056	0	20.8	up	18.1167
1423161_s_at	Spred1	sprouty protein with EVH-1 domain 1, related sequence	114715	2e-06	20.78	up	16.442
1460247_a_at	Skp2	S-phase kinase-associated protein 2 (p45)	27401	0	20.76	up	21.1494
1418031_at	Myo9b	myosin IXb	17925	0	20.73	up	19.2359
1422718_at	Ap3s2	adaptor-related protein complex 3, sigma 2 subunit	11778	0	20.68	up	20.3335
1429688_at	Arntl2	aryl hydrocarbon receptor nuclear translocator-like 2	272322	0	20.68	up	21.4867
1434376_at	Cd44	CD44 antigen	12505	0	20.62	up	22.7601
1419593_at	Greb1	gene regulated by estrogen in breast cancer protein	268527	5e-06	20.49	up	22.7889
1423349_at	Socs5	suppressor of cytokine signaling 5	56468	0	20.45	up	22.3407
1418760_at	Rdh11	retinol dehydrogenase 11	17252	0	20.4	up	20.9405
1431339_a_at	Efhd2	EF hand domain containing 2	27984	0	20.37	up	21.7271
1418029_at	Faim	Fas apoptotic inhibitory molecule	23873	0	20.34	up	20.4704
1420545_a_at	Chn1	chimerin (chimaerin) 1	108699	6e-05	20.25	up	12.3968
1435948_at	Tmem181a /// Tmem181b-ps /// Tmem181c-ps	transmembrane protein 181A /// transmembrane protein 181B, pseudogene /// transmembrane protein 181C, pseudogene	77106 /// 547127 /// 100040525	0	20.24	up	18.6524
1437218_at	Fn1	fibronectin 1	14268	3.9e-05	20.23	up	19.6837
1439747_at	Ptges	prostaglandin E synthase	64292	1e-06	20.19	up	18.746
1455599_at	Gfod1	glucose-fructose oxidoreductase domain containing 1	328232	0	20.13	up	20.7728
1441930_x_at	Vat1	vesicle amine transport protein 1 homolog (T californica)	26949	0	20.1	up	21.6921
1448509_at	Fam107b	family with sequence similarity 107, member B	66540	3e-06	20.1	up	15.4818
1417910_at	Ccna2	cyclin A2	12428	0	20.09	up	19.0606
1429395_at	Gstcd	glutathione S-transferase, C-terminal domain containing	67553	0	20.07	up	20.9979
1435628_x_at	BC005512 /// F630007L15Rik /// Gm6958 /// LOC215866	cDNA sequence BC005512 /// RIKEN cDNA F630007L15 gene /// predicted gene 6958 /// uncharacterized LOC215866	192885 /// 215866 /// 629242 /// 641366	0.000799	20.06	up	25.6945
1420411_a_at	Pi4k2b	phosphatidylinositol 4-kinase type 2 beta	67073	0	19.97	up	24.9438
1426897_at	Rcc2	regulator of chromosome condensation 2	108911	0	19.92	up	19.6393
1426909_at	Uck2	uridine-cytidine kinase 2	80914	0	19.92	up	17.5049
1435137_s_at	1200015M12Rik /// A130040M12Rik	RIKEN cDNA 1200015M12 gene /// RIKEN cDNA A130040M12 gene	71739 /// 319269	0	19.92	up	22.4684
1418824_at	Arf6	ADP-ribosylation factor 6	11845	0	19.91	up	21.4775
1443863_at	Fndc3a	fibronectin type III domain containing 3A	319448	0	19.91	up	22.9394
1460729_at	Rock1	Rho-associated coiled-coil containing protein kinase 1	19877	0	19.91	up	24.4678
1445534_at	---	---	---	8e-06	19.89	up	25.5518
1458440_at	LOC101055684 /// Specc1	cytospin-B-like /// sperm antigen with calponin homology and coiled-coil domains 1	432572 /// 101055684	0	19.84	up	22.9352
1454992_at	Slc7a1	solute carrier family 7 (cationic amino acid transporter, y+ system), member 1	11987	0	19.8	up	23.1591
1434678_at	Mbnl3	muscleblind-like 3 (Drosophila)	171170	0.000414	19.69	up	21.6653
1434920_a_at	Evl	Ena-vasodilator stimulated phosphoprotein	14026	0	19.68	up	17.192
1437033_a_at	Skp2	S-phase kinase-associated protein 2 (p45)	27401	0	19.68	up	20.3397
1427357_at	Cda	cytidine deaminase	72269	2e-06	19.67	up	26.8323
1448226_at	Rrm2	ribonucleotide reductase M2	20135	0	19.62	up	22.5237
1434325_x_at	Prkar1b	protein kinase, cAMP dependent regulatory, type I beta	19085	0.000367	19.61	up	10.9376
1439740_s_at	Uck2	uridine-cytidine kinase 2	80914	0	19.56	up	17.3768
1441519_at	Nid1	nidogen 1	18073	6.7e-05	19.56	up	20.5354
1426554_a_at	Pgam1	phosphoglycerate mutase 1	18648	0	19.55	up	20.4005
1448812_at	Hpcal1	hippocalcin-like 1	53602	0	19.53	up	21.9462
1452127_a_at	Ptpn13	protein tyrosine phosphatase, non-receptor type 13	19249	3.8e-05	19.48	up	15.0236
1416698_a_at	Cks1b	CDC28 protein kinase 1b	54124	0	19.44	up	19.8516
1434089_at	Synpo	synaptopodin	104027	0	19.42	up	18.447
1448885_at	Rap2b	RAP2B, member of RAS oncogene family	74012	0	19.42	up	22.2076
1437811_x_at	Cotl1	coactosin-like 1 (Dictyostelium)	72042	3.9e-05	19.41	up	20.4935
1433599_at	Baz1a /// LOC100048557	bromodomain adjacent to zinc finger domain 1A /// bromodomain adjacent to zinc finger domain protein 1A-like	217578 /// 100048557	0	19.4	up	21.0735
1415890_at	Papss1	3'-phosphoadenosine 5'-phosphosulfate synthase 1	23971	0	19.36	up	19.4904
1448171_at	Siah2	seven in absentia 2	20439	0	19.34	up	22.6697
1433908_a_at	Cttn	cortactin	13043	0	19.31	up	19.8639
1457404_at	Nfkbiz	nuclear factor of kappa light polypeptide gene enhancer in B cells inhibitor, zeta	80859	0	19.31	up	17.2747
1438402_at	Fam171a1	family with sequence similarity 171, member A1	269233	0	19.27	up	20.8046
1437360_at	Pcdh19	protocadherin 19	279653	1e-06	19.26	up	19.6162
1416686_at	Plod2	procollagen lysine, 2-oxoglutarate 5-dioxygenase 2	26432	0	19.25	up	18.078
1431394_a_at	Lrrk2	leucine-rich repeat kinase 2	66725	0	19.25	up	20.7913
1451095_at	Asns	asparagine synthetase	27053	0	19.25	up	21.8194
1428851_at	Pxdc1	PX domain containing 1	66895	0	19.24	up	19.3479
1417319_at	Pvrl3	poliovirus receptor-related 3	58998	0	19.2	up	18.8226
1423274_at	Ints6	integrator complex subunit 6	18130	0	19.2	up	19.3678
1418545_at	Wasf1	WAS protein family, member 1	83767	0	19.16	up	20.1128
1421307_at	Car13	carbonic anhydrase 13	71934	0	19.13	up	22.1386
1452896_at	Gtl3	gene trap locus 3	14894	0	19.1	up	17.6336
1450526_at	Tlx1	T cell leukemia, homeobox 1	21908	0.002763	19.09	up	20.0814
1448113_at	Gm11223 /// Stmn1	stathmin 1 pseudogene /// stathmin 1	16765 /// 100039888	0	19.06	up	19.3515
1448604_at	Uck2	uridine-cytidine kinase 2	80914	0	19.06	up	18.0385
1415849_s_at	Stmn1	stathmin 1	16765	0	19.05	up	19.0025
1416590_a_at	Rab34	RAB34, member of RAS oncogene family	19376	0	19.05	up	18.832
1415899_at	Junb	Jun-B oncogene	16477	1.5e-05	19.04	up	14.4149
1425676_a_at	Elovl1	elongation of very long chain fatty acids (FEN1/Elo2, SUR4/Elo3, yeast)-like 1	54325	0	19.04	up	17.9627
1425350_a_at	Myef2	myelin basic protein expression factor 2, repressor	17876	0	19.03	up	19.9711
1437234_x_at	Prmt2	protein arginine N-methyltransferase 2	15468	0	19.03	up	20.6814
1434940_x_at	Rgs19	regulator of G-protein signaling 19	56470	0	18.99	up	18.2441
1448261_at	Cdh1	cadherin 1	12550	0.000871	18.99	up	25.5457
1419442_at	Matn2	matrilin 2	17181	0.003339	18.98	up	10.214
1454674_at	Fez1	fasciculation and elongation protein zeta 1 (zygin I)	235180	0.00011	18.96	up	10.2865
1436343_at	Chd4	chromodomain helicase DNA binding protein 4	107932	0	18.95	up	21.3448
1435676_at	Cep164	centrosomal protein 164	214552	0	18.92	up	18.7913
1455257_at	Itgb3	integrin beta 3	16416	0.001523	18.91	up	10.5049
1456214_at	Pcdh7	protocadherin 7	54216	0	18.88	up	20.0402
1427276_at	Smc4	structural maintenance of chromosomes 4	70099	0	18.86	up	20.3995
1455019_x_at	Ckap4	cytoskeleton-associated protein 4	216197	1e-06	18.86	up	15.0519
1434036_at	Mtss1	metastasis suppressor 1	211401	0	18.76	up	21.1413
1451643_a_at	Rab4b	RAB4B, member RAS oncogene family	19342	0	18.75	up	15.8214
1418911_s_at	Acsl4	acyl-CoA synthetase long-chain family member 4	50790	0	18.74	up	20.8161
1436838_x_at	Cotl1	coactosin-like 1 (Dictyostelium)	72042	6.1e-05	18.72	up	20.9247
1456530_x_at	Elovl1	elongation of very long chain fatty acids (FEN1/Elo2, SUR4/Elo3, yeast)-like 1	54325	0	18.71	up	17.9716
1416165_at	Rab31	RAB31, member RAS oncogene family	106572	0	18.68	up	19.0146
1421943_at	Tgfa	transforming growth factor alpha	21802	0.001098	18.68	up	23.2459
1424507_at	Rin1	Ras and Rab interactor 1	225870	2e-06	18.66	up	23.4715
1416656_at	Clic1	chloride intracellular channel 1	114584	0	18.6	up	18.8942
1424950_at	Sox9	SRY-box containing gene 9	20682	0	18.6	up	20.2137
1415975_at	Carhsp1	calcium regulated heat stable protein 1	52502	0	18.59	up	20.1364
1456471_x_at	Gm6756 /// Phgdh	3-phosphoglycerate dehydrogenase pseudogene /// 3-phosphoglycerate dehydrogenase	236539 /// 627427	0	18.53	up	20.9285
1451036_at	Spg21	spastic paraplegia 21 homolog (human)	27965	0	18.47	up	17.5238
1420994_at	B3gnt5	UDP-GlcNAc:betaGal beta-1,3-N-acetylglucosaminyltransferase 5	108105	8e-06	18.35	up	22.0654
1428393_at	Nrn1	neuritin 1	68404	0.000211	18.34	up	17.7731
1460238_at	Msln	mesothelin	56047	6.5e-05	18.34	up	23.3691
1460698_a_at	Sec11c	SEC11 homolog C (S. cerevisiae)	66286	1e-06	18.32	up	20.613
1440878_at	Runx1	runt related transcription factor 1	12394	0	18.3	up	17.8887
1420828_s_at	Ywhaq	tyrosine 3-monooxygenase/tryptophan 5-monooxygenase activation protein, theta polypeptide	22630	0	18.29	up	19.3161
1449268_at	Gfpt1	glutamine fructose-6-phosphate transaminase 1	14583	0	18.29	up	16.4397
1460329_at	B4galt6	UDP-Gal:betaGlcNAc beta 1,4-galactosyltransferase, polypeptide 6	56386	0	18.28	up	18.7089
1422169_a_at	Bdnf	brain derived neurotrophic factor	12064	9.6e-05	18.24	up	13.8999
1434875_a_at	Hmgn3	high mobility group nucleosomal binding domain 3	94353	0	18.23	up	15.5539
1416123_at	Ccnd2	cyclin D2	12444	1e-06	18.21	up	14.1229
1424176_a_at	Anxa4	annexin A4	11746	0	18.18	up	20.2588
1435758_at	B4galt6	UDP-Gal:betaGlcNAc beta 1,4-galactosyltransferase, polypeptide 6	56386	0	18.18	up	18.0388
1433864_at	Lrp12	low density lipoprotein-related protein 12	239393	0.003498	18.16	up	7.64002
1417104_at	Emp3	epithelial membrane protein 3	13732	0	18.15	up	18.6001
1417039_a_at	Cul7	cullin 7	66515	0	18.1	up	15.5222
1418253_a_at	Hspa4l	heat shock protein 4 like	18415	8e-06	18.07	up	22.7014
1428319_at	Pdlim7	PDZ and LIM domain 7	67399	0	18.05	up	18.4288
1451112_s_at	Dap	death-associated protein	223453	0	18.04	up	17.0209
1454783_at	Il13ra1	interleukin 13 receptor, alpha 1	16164	0	18.04	up	18.6173
1433696_at	Hn1l	hematological and neurological expressed 1-like	52009	0	17.98	up	18.69
1429156_at	Cenpw	centromere protein W	66311	0	17.94	up	18.0723
1416591_at	Rab34	RAB34, member of RAS oncogene family	19376	0	17.93	up	18.1725
1452679_at	Tubb2b	tubulin, beta 2B class IIB	73710	0	17.88	up	19.9311
1440402_at	Syne3	spectrin repeat containing, nuclear envelope family member 3	212073	6.2e-05	17.87	up	19.6285
1439241_x_at	Srd5a3	steroid 5 alpha-reductase 3	57357	0	17.85	up	15.6631
1435374_at	Cdyl2	chromodomain protein, Y chromosome-like 2	75796	0	17.81	up	16.614
1426297_at	Tcf3	transcription factor 3	21423	0	17.8	up	18.7495
1428727_at	Cep192	centrosomal protein 192	70799	0	17.7	up	16.6638
1435580_at	C230081A13Rik	RIKEN cDNA C230081A13 gene	244895	0	17.68	up	16.3691
1422440_at	Cdk4 /// LOC640611	cyclin-dependent kinase 4 /// cyclin-dependent kinase 4-like	12567 /// 640611	0	17.64	up	16.5269
1448605_at	Rhoc	ras homolog gene family, member C	11853	0	17.56	up	17.1687
1421662_a_at	Tusc3	tumor suppressor candidate 3	80286	0	17.54	up	15.3284
1424202_at	Seh1l	SEH1-like (S. cerevisiae	72124	0	17.46	up	20.7022
1435727_s_at	Lima1	LIM domain and actin binding 1	65970	0	17.43	up	16.4575
1433542_at	Inpp5f	inositol polyphosphate-5-phosphatase F	101490	0	17.42	up	18.8527
1416205_at	Glb1	galactosidase, beta 1	12091	0	17.39	up	15.1661
1427382_a_at	Suv39h1	suppressor of variegation 3-9 homolog 1 (Drosophila)	20937	0	17.35	up	17.2961
1436958_x_at	Tpm3	tropomyosin 3, gamma	59069	0	17.29	up	18.0581
1449169_at	Has2	hyaluronan synthase 2	15117	0	17.27	up	15.3681
1452717_at	Slc25a24	solute carrier family 25 (mitochondrial carrier, phosphate carrier), member 24	229731	0	17.27	up	18.5876
1426865_a_at	Ncam1	neural cell adhesion molecule 1	17967	0	17.26	up	18.34
1434236_at	Zdhhc20	zinc finger, DHHC domain containing 20	75965	0	17.26	up	15.8653
1436465_at	Klhl1	kelch-like 1	93688	2.8e-05	17.23	up	22.5305
1422128_at	Rpl14	ribosomal protein L14	67115	0	17.22	up	17.4975
1423465_at	Frrs1	ferric-chelate reductase 1	20321	0	17.22	up	19.8255
1434737_at	Obfc1	oligonucleotide/oligosaccharide-binding fold containing 1	108689	0	17.22	up	19.2552
1417034_at	Trappc6a	trafficking protein particle complex 6A	67091	0	17.2	up	17.3625
1460173_at	Lasp1	LIM and SH3 protein 1	16796	0	17.18	up	17.8294
1451775_s_at	Il13ra1	interleukin 13 receptor, alpha 1	16164	0	17.17	up	17.5114
1437333_x_at	Aldh18a1	aldehyde dehydrogenase 18 family, member A1	56454	0	17.16	up	17.4298
1422946_a_at	Dnmt1	DNA methyltransferase (cytosine-5) 1	13433	0	17.15	up	17.6419
1421844_at	Il1rap	interleukin 1 receptor accessory protein	16180	0	17.11	up	18.8721
1415892_at	Sgpl1	sphingosine phosphate lyase 1	20397	0	17.1	up	18.8859
1452366_at	Csgalnact1	chondroitin sulfate N-acetylgalactosaminyltransferase 1	234356	3.1e-05	17.1	up	14.3528
1459713_s_at	Ano1	anoctamin 1, calcium activated chloride channel	101772	3.9e-05	17.09	up	21.421
1439104_at	C230081A13Rik	RIKEN cDNA C230081A13 gene	244895	0	17.04	up	18.1725
1446272_at	Cdk17	cyclin-dependent kinase 17	237459	0	17.03	up	17.9056
1426750_at	Flnb	filamin, beta	286940	0	17.02	up	18.1138
1452365_at	Csgalnact1	chondroitin sulfate N-acetylgalactosaminyltransferase 1	234356	0.000441	16.99	up	11.7407
1422865_at	Runx1	runt related transcription factor 1	12394	0	16.97	up	17.4195
1457658_x_at	Anxa4	annexin A4	11746	0	16.95	up	17.6446
1416918_at	Dlg3	discs, large homolog 3 (Drosophila)	53310	0	16.9	up	17.7689
1456756_at	Zc3hav1l	zinc finger CCCH-type, antiviral 1-like	209032	0	16.88	up	14.2882
1451309_at	Arhgap1	Rho GTPase activating protein 1	228359	0	16.85	up	16.2151
1455265_a_at	Rgs16	regulator of G-protein signaling 16	19734	0.00023	16.83	up	10.4595
1448967_at	Nipsnap3b	nipsnap homolog 3B (C. elegans)	66536	0	16.76	up	17.4548
1416356_at	Gmpr2	guanosine monophosphate reductase 2	105446	0	16.71	up	16.7068
1438974_x_at	Pitpnm1	phosphatidylinositol transfer protein, membrane-associated 1	18739	0	16.68	up	18.9294
1421260_a_at	Srm	spermidine synthase	20810	0	16.64	up	14.3702
1418898_at	Lin7c	lin-7 homolog C (C. elegans)	22343	0	16.61	up	18.9204
1416184_s_at	Hmga1 /// Hmga1-rs1	high mobility group AT-hook 1 /// high mobility group AT-hook I, related sequence 1	15361 /// 111241	0	16.6	up	18.5032
1439071_at	5430416N02Rik	RIKEN cDNA 5430416N02 gene	100503199	0	16.6	up	17.0383
1450379_at	Msn	moesin	17698	0	16.56	up	18.3916
1416497_at	Pdia4	protein disulfide isomerase associated 4	12304	0	16.55	up	14.6011
1417705_at	Otub1	OTU domain, ubiquitin aldehyde binding 1	107260	0	16.55	up	16.9398
1424149_at	Nsmce2	non-SMC element 2 homolog (MMS21, S. cerevisiae)	68501	0	16.55	up	17.4479
1450241_a_at	Evi2a	ecotropic viral integration site 2a	14017	0	16.55	up	19.0065
1447839_x_at	Adm	adrenomedullin	11535	2e-06	16.54	up	16.9759
1448990_a_at	Myo1b	myosin IB	17912	0	16.53	up	16.9159
1455160_at	2610203C20Rik	RIKEN cDNA 2610203C20 gene	100042464	0	16.48	up	16.7283
1435653_at	Abhd2	abhydrolase domain containing 2	54608	0	16.47	up	17.4379
1456319_at	---	---	---	0.00071	16.46	up	24.633
1435281_at	Cpt1c	carnitine palmitoyltransferase 1c	78070	0.000105	16.44	up	10.9047
1423905_at	Pvr	poliovirus receptor	52118	0	16.43	up	18.0023
1452870_at	Apaf1	apoptotic peptidase activating factor 1	11783	0	16.43	up	14.86
1441604_at	Esd /// Gm2904	esterase D/formylglutathione hydrolase /// predicted pseudogene 2904	13885 /// 100040682	1e-06	16.4	up	19.0137
1448229_s_at	Ccnd2	cyclin D2	12444	0	16.4	up	12.5643
1437242_at	Ttll12	tubulin tyrosine ligase-like family, member 12	223723	0	16.39	up	16.3454
1452241_at	Topbp1	topoisomerase (DNA) II binding protein 1	235559	0	16.38	up	16.2184
1457040_at	Lgi2	leucine-rich repeat LGI family, member 2	246316	0	16.37	up	14.8865
1427932_s_at	1200003I10Rik /// 1200015M12Rik /// A130040M12Rik	RIKEN cDNA 1200003I10 gene /// RIKEN cDNA 1200015M12 gene /// RIKEN cDNA A130040M12 gene	71719 /// 71739 /// 319269	0	16.36	up	17.9521
1417018_at	Efemp2	epidermal growth factor-containing fibulin-like extracellular matrix protein 2	58859	9e-05	16.29	up	11.6519
1450422_a_at	Kdelc1	KDEL (Lys-Asp-Glu-Leu) containing 1	72050	0	16.28	up	14.7116
1415941_s_at	Zfand2a	zinc finger, AN1-type domain 2A	100494	1e-06	16.26	up	16.9227
1417461_at	Cap1	CAP, adenylate cyclase-associated protein 1 (yeast)	12331	0	16.25	up	19.2678
1423062_at	Igfbp3	insulin-like growth factor binding protein 3	16009	3.3e-05	16.25	up	19.6644
1435926_at	Chml	choroideremia-like	12663	4e-06	16.24	up	20.7804
1416844_at	Prmt2	protein arginine N-methyltransferase 2	15468	0	16.23	up	18.9192
1433500_at	Dennd2a	DENN/MADD domain containing 2A	209773	0	16.16	up	13.3926
1455333_at	Tns3	tensin 3	319939	0	16.16	up	17.1182
1449007_at	Btg3 /// Gm7334	B cell translocation gene 3 /// B-cell translocation gene 3 pseudogene	12228 /// 654432	0	16.08	up	15.7685
1455812_x_at	Vasn	vasorin	246154	4e-06	16.02	up	13.8416
1430291_at	Dock5	dedicator of cytokinesis 5	68813	0	15.99	up	17.2625
1437849_x_at	Armcx2	armadillo repeat containing, X-linked 2	67416	0	15.98	up	15.5027
1423650_at	Rnf26	ring finger protein 26	213211	0	15.97	up	14.9146
1426529_a_at	Tagln2	transgelin 2	21346	0	15.94	up	16.9837
1420965_a_at	Enc1	ectodermal-neural cortex 1	13803	0	15.92	up	12.9144
1418852_at	Chrna1	cholinergic receptor, nicotinic, alpha polypeptide 1 (muscle)	11435	1e-06	15.88	up	16.5126
1428585_at	Actn1	actinin, alpha 1	109711	0	15.86	up	16.6852
1415995_at	Casp6	caspase 6	12368	0	15.84	up	18.1621
1436902_x_at	Tmsb10	thymosin, beta 10	19240	0	15.84	up	15.7414
1434887_at	Ncs1	neuronal calcium sensor 1	14299	0	15.83	up	15.1603
1417090_at	Rcn1	reticulocalbin 1	19672	0	15.78	up	13.4135
1427061_at	Rbbp8	retinoblastoma binding protein 8	225182	0	15.75	up	17.8896
1424829_at	Tor4a	torsin family 4, member A	227612	0	15.68	up	14.9975
1434026_at	Atp8b2	ATPase, class I, type 8B, member 2	54667	0	15.63	up	15.2806
1441481_at	Mfap3l	microfibrillar-associated protein 3-like	71306	4.7e-05	15.62	up	19.1668
1424895_at	Gpsm2	G-protein signalling modulator 2 (AGS3-like, C. elegans)	76123	2e-06	15.6	up	15.8761
1448202_x_at	LOC100046650 /// Prelid1	PRELI domain-containing protein 1, mitochondrial-like /// PRELI domain containing 1	66494 /// 100046650	0	15.55	up	15.1363
1456791_at	Zfp800	zinc finger protein 800	627049	0	15.53	up	16.6756
1431352_s_at	Pvt1	plasmacytoma variant translocation 1	19296	0	15.51	up	15.1374
1449799_s_at	Pkp2	plakophilin 2	67451	2.2e-05	15.48	up	19.2113
1451873_a_at	Smad5	SMAD family member 5	17129	0	15.47	up	16.4585
1416189_a_at	Sec61a1	Sec61 alpha 1 subunit (S. cerevisiae)	53421	0	15.45	up	14.01
1418171_at	Tceal8	transcription elongation factor A (SII)-like 8	66684	0	15.45	up	14.6183
1453855_at	Mxra7	matrix-remodelling associated 7	67622	1e-06	15.45	up	15.2246
1451345_at	Mtap	methylthioadenosine phosphorylase	66902	0	15.43	up	16.0551
1416350_at	Klf16	Kruppel-like factor 16	118445	0	15.41	up	14.9954
1433976_at	Reep3	receptor accessory protein 3	28193	0	15.39	up	15.8926
1429384_at	Csnk1g3	casein kinase 1, gamma 3	70425	0	15.37	up	16.1398
1422518_at	Cask	calcium/calmodulin-dependent serine protein kinase (MAGUK family)	12361	0	15.29	up	12.9789
1434291_a_at	Serf1	small EDRK-rich factor 1	20365	0	15.26	up	14.0041
1421034_a_at	Il4ra	interleukin 4 receptor, alpha	16190	4e-06	15.24	up	14.7516
1448316_at	Cmtm3	CKLF-like MARVEL transmembrane domain containing 3	68119	0	15.24	up	13.2222
1450629_at	Lima1	LIM domain and actin binding 1	65970	0	15.18	up	15.4542
1431299_a_at	Ppp1r18	protein phosphatase 1, regulatory subunit 18	76448	0	15.08	up	15.0085
1426808_at	Lgals3	lectin, galactose binding, soluble 3	16854	0	15.07	up	16.4004
1424770_at	Cald1	caldesmon 1	109624	0	15.04	up	15.1059
1460384_a_at	Arid4b	AT rich interactive domain 4B (RBP1-like)	94246	0	15.04	up	16.9087
1450986_at	Nop58	NOP58 ribonucleoprotein	55989	0	14.99	up	15.7895
1428644_at	Mgat5	mannoside acetylglucosaminyltransferase 5	107895	5.2e-05	14.94	up	10.5674
1427305_at	Piga	phosphatidylinositol glycan anchor biosynthesis, class A	18700	0	14.93	up	16.3476
1416167_at	Prdx4	peroxiredoxin 4	53381	0	14.84	up	13.9633
1418673_at	Snai2	snail homolog 2 (Drosophila)	20583	0	14.79	up	14.1838
1421821_at	Ldlr	low density lipoprotein receptor	16835	0	14.79	up	14.8957
1435544_at	Aars /// Exosc6	alanyl-tRNA synthetase /// exosome component 6	72544 /// 234734	0	14.73	up	15.2727
1433699_at	Tnfaip3	tumor necrosis factor, alpha-induced protein 3	21929	2e-06	14.72	up	12.6497
1437478_s_at	Efhd2	EF hand domain containing 2	27984	0	14.68	up	15.6449
1424198_at	Dlg5	discs, large homolog 5 (Drosophila)	71228	0	14.67	up	14.313
1425658_at	Cd109	CD109 antigen	235505	0	14.67	up	15.3969
1449590_a_at	Mras	muscle and microspikes RAS	17532	0	14.65	up	14.5662
1451037_at	Ptpn9	protein tyrosine phosphatase, non-receptor type 9	56294	0	14.64	up	13.5907
1439530_a_at	Ppp1r13l	protein phosphatase 1, regulatory (inhibitor) subunit 13 like	333654	0	14.62	up	14.3954
1434986_a_at	Sec61a1	Sec61 alpha 1 subunit (S. cerevisiae)	53421	0	14.58	up	13.2093
1424779_at	Reep3	receptor accessory protein 3	28193	0	14.57	up	14.647
1416214_at	Mcm4	minichromosome maintenance deficient 4 homolog (S. cerevisiae)	17217	0	14.54	up	14.4241
1422499_at	Lima1	LIM domain and actin binding 1	65970	0	14.51	up	14.318
1433724_at	D15Ertd621e	DNA segment, Chr 15, ERATO Doi 621, expressed	210998	0	14.48	up	15.6852
1426972_at	Sec24d	Sec24 related gene family, member D (S. cerevisiae)	69608	9e-06	14.45	up	11.2199
1417395_at	Klf4	Kruppel-like factor 4 (gut)	16600	0	14.41	up	15.7718
1450878_at	Sri	sorcin	109552	0	14.4	up	13.9159
1423700_at	Rfc3	replication factor C (activator 1) 3	69263	0	14.36	up	14.6503
1448271_a_at	Ddx21	DEAD (Asp-Glu-Ala-Asp) box polypeptide 21	56200	0	14.35	up	15.8673
1436799_at	Enox1	ecto-NOX disulfide-thiol exchanger 1	239188	1e-06	14.3	up	13.0579
1452251_at	Nbea	neurobeachin	26422	0	14.29	up	13.3288
1422615_at	Map4k4	mitogen-activated protein kinase kinase kinase kinase 4	26921	0	14.27	up	12.9646
1449336_a_at	Slk	STE20-like kinase	20874	0	14.25	up	16.27
1455876_at	Slc4a7	solute carrier family 4, sodium bicarbonate cotransporter, member 7	218756	0	14.19	up	15.4223
1455798_at	Galk2	galactokinase 2	69976	0	14.1	up	12.2272
1436520_at	Ahnak2 /// LOC101055828	AHNAK nucleoprotein 2 /// protein AHNAK2-like	100041194 /// 101055828	0	14.08	up	15.0868
1418651_at	Spata6	spermatogenesis associated 6	67946	0	14.05	up	12.9932
1421031_a_at	Hilpda	hypoxia inducible lipid droplet associated	69573	1e-06	14.05	up	10.9724
1426703_at	Gak	cyclin G associated kinase	231580	0	14.04	up	13.8311
1433756_at	S100pbp	S100P binding protein	74648	0	14.04	up	13.3078
1417200_at	Tmem183a	transmembrane protein 183A	57439	0	14.01	up	15.1197
1436101_at	Rnf24	ring finger protein 24	51902	2.1e-05	13.96	up	11.2819
1455174_at	Rps19bp1	ribosomal protein S19 binding protein 1	66538	0	13.95	up	13.8124
1419397_at	Pola1	polymerase (DNA directed), alpha 1	18968	0	13.93	up	13.5123
1424638_at	Cdkn1a	cyclin-dependent kinase inhibitor 1A (P21)	12575	0	13.82	up	14.8781
1434967_at	Zswim6	zinc finger SWIM-type containing 6	67263	0	13.82	up	13.2569
1423418_at	Fdps	farnesyl diphosphate synthetase	110196	0	13.81	up	15.2762
1420382_at	Apobr	apolipoprotein B receptor	171504	0	13.75	up	10.4877
1452280_at	Farp1	FERM, RhoGEF (Arhgef) and pleckstrin domain protein 1 (chondrocyte-derived)	223254	0	13.73	up	13.6313
1418280_at	Klf6	Kruppel-like factor 6	23849	0	13.71	up	14.7868
1434998_at	Iqgap1	IQ motif containing GTPase activating protein 1	29875	0	13.7	up	13.5691
1435762_at	Pacs1	phosphofurin acidic cluster sorting protein 1	107975	0	13.64	up	13.5981
1424169_at	LOC100047518 /// Tax1bp3	tax1-binding protein 3-like /// Tax1 (human T cell leukemia virus type I) binding protein 3	76281 /// 100047518	0	13.59	up	12.8886
1430271_x_at	Taf1d	TATA box binding protein (Tbp)-associated factor, RNA polymerase I, D	75316	0	13.59	up	14.7942
1434087_at	Mthfr	5,10-methylenetetrahydrofolate reductase	17769	0	13.59	up	13.7283
1455657_at	Smg1	SMG1 homolog, phosphatidylinositol 3-kinase-related kinase (C. elegans)	233789	0	13.53	up	15.718
1423531_a_at	Gm10052 /// Gm5803 /// Hnrnpa1	heterogeneous nuclear ribonucleoprotein A1 pseudogene /// predicted gene 5803 /// heterogeneous nuclear ribonucleoprotein A1	15382 /// 545091 /// 654467	0	13.4	up	13.5129
1452908_at	Dip2a	DIP2 disco-interacting protein 2 homolog A (Drosophila)	64451	0	13.21	up	13.3309
1460466_at	1700047I17Rik2 /// Fam177a /// LOC100503822	RIKEN cDNA 1700047I17 gene 2 /// family with sequence similarity 177, member A /// uncharacterized LOC100503822	73385 /// 100101807 /// 100503822	0	13.18	up	13.5512
1455246_at	Smarcc1	SWI/SNF related, matrix associated, actin dependent regulator of chromatin, subfamily c, member 1	20588	0	13.16	up	14.2134
1426477_at	Rasa1	RAS p21 protein activator 1	218397	0	13.09	up	13.0904
1421654_a_at	Lmna	lamin A	16905	0	13.05	up	13.1941
1423574_s_at	Srd5a3	steroid 5 alpha-reductase 3	57357	0	12.95	up	12.042
1416256_a_at	Tubb5	tubulin, beta 5 class I	22154	0	12.89	up	12.8698
1433883_at	Tpm4	tropomyosin 4	326618	0	12.89	up	12.6876
1423416_at	Smarcc1	SWI/SNF related, matrix associated, actin dependent regulator of chromatin, subfamily c, member 1	20588	0	12.87	up	13.4234
1426724_at	Cnn3	calponin 3, acidic	71994	0	12.84	up	12.938
1430147_a_at	Taf1d	TATA box binding protein (Tbp)-associated factor, RNA polymerase I, D	75316	0	12.73	up	13.0655
1448797_at	Elk3	ELK3, member of ETS oncogene family	13713	0	12.65	up	12.1024
1449221_a_at	Rrbp1	ribosome binding protein 1	81910	0	12.6	up	11.6248
1420928_at	St6gal1	beta galactoside alpha 2,6 sialyltransferase 1	20440	0	12.47	up	11.3322
1451346_at	Mtap	methylthioadenosine phosphorylase	66902	0	12.3	up	13.1368
1420474_at	Mtpn	myotrophin	14489	0	12.18	up	12.0053
1423679_at	Tmem246	transmembrane protein 246	67063	0	-12.97	down	-15.0523
1427213_at	Pfkfb1	6-phosphofructo-2-kinase/fructose-2,6-biphosphatase 1	18639	4e-06	-13.47	down	-13.3758
1426460_a_at	Ugp2	UDP-glucose pyrophosphorylase 2	216558	8e-06	-13.53	down	-15.065
1451148_at	Pink1	PTEN induced putative kinase 1	68943	0	-13.55	down	-13.841
1455014_at	Gm20300	predicted gene, 20300	100504586	3e-06	-14.11	down	-17.2896
1452823_at	Gstk1	glutathione S-transferase kappa 1	76263	1e-06	-14.14	down	-13.4889
1418066_at	Cfl2	cofilin 2, muscle	12632	5.6e-05	-14.34	down	-12.8267
1425292_at	Dtna	dystrobrevin alpha	13527	1.7e-05	-14.49	down	-11.0427
1428411_at	1700020I14Rik	RIKEN cDNA 1700020I14 gene	66602	0.000384	-14.54	down	-16.2137
1439440_x_at	Twf2	twinfilin, actin-binding protein, homolog 2 (Drosophila)	23999	0.000184	-14.56	down	-15.0442
1426584_a_at	Sord	sorbitol dehydrogenase	20322	1.5e-05	-14.61	down	-13.5755
1455762_at	Kidins220	kinase D-interacting substrate 220	77480	6.8e-05	-14.61	down	-12.6728
1460434_at	Fundc2	FUN14 domain containing 2	67391	0.000258	-14.64	down	-14.5162
1435649_at	Nexn	nexilin	68810	3.3e-05	-14.67	down	-13.4915
1451428_x_at	Egfl7	EGF-like domain 7	353156	3e-06	-14.71	down	-18.0032
1460194_at	Phyh	phytanoyl-CoA hydroxylase	16922	1.3e-05	-14.78	down	-18.119
1451322_at	Cmbl	carboxymethylenebutenolidase-like (Pseudomonas)	69574	1.5e-05	-14.89	down	-15.6562
1438315_x_at	Akr7a5	aldo-keto reductase family 7, member A5 (aflatoxin aldehyde reductase)	110198	0.000122	-14.94	down	-13.5207
1417839_at	Cldn5	claudin 5	12741	2.1e-05	-15.05	down	-14.9945
1428134_at	Coq9	coenzyme Q9 homolog (yeast)	67914	8.6e-05	-15.16	down	-15.1365
1422375_a_at	Art1	ADP-ribosyltransferase 1	11870	0.000781	-15.22	down	-13.5083
1436326_at	Rora	RAR-related orphan receptor alpha	19883	0.000101	-15.28	down	-25.5915
1429783_at	Pdlim5	PDZ and LIM domain 5	56376	5e-06	-15.36	down	-13.9128
1458379_at	9330159F19Rik	RIKEN cDNA 9330159F19 gene	212448	0.000419	-15.58	down	-12.5667
1458425_at	LOC100502705	uncharacterized LOC100502705	100502705	8.6e-05	-15.6	down	-15.6586
1456768_a_at	Mmrn2	multimerin 2	105450	0.000167	-15.62	down	-18.0289
1450436_s_at	Dnajb5	DnaJ (Hsp40) homolog, subfamily B, member 5	56323	0.001456	-15.98	down	-18.1439
1455204_at	Pitpnc1	phosphatidylinositol transfer protein, cytoplasmic 1	71795	3e-06	-15.99	down	-21.5424
1415996_at	Txnip	thioredoxin interacting protein	56338	2e-05	-16.18	down	-22.4914
1426917_s_at	Scrn3	secernin 3	74616	0	-16.32	down	-15.7158
1455804_x_at	Oxct1	3-oxoacid CoA transferase 1	67041	0.000366	-16.39	down	-16.8592
1448104_at	Aldh6a1	aldehyde dehydrogenase family 6, subfamily A1	104776	3.3e-05	-16.57	down	-17.4719
1437441_at	AA388235	expressed sequence AA388235	433100	1e-06	-16.67	down	-17.5151
1416383_a_at	Pcx	pyruvate carboxylase	18563	0.001343	-16.99	down	-18.1837
1417008_at	Crat	carnitine acetyltransferase	12908	0.001612	-17.05	down	-19.2203
1424683_at	Fam134b	family with sequence similarity 134, member B	66270	0.000266	-17.11	down	-13.6073
1453552_at	2310014F07Rik	RIKEN cDNA 2310014F07 gene	69631	9.4e-05	-17.18	down	-12.5497
1417841_at	Pxmp2	peroxisomal membrane protein 2	19301	3e-06	-17.27	down	-17.0806
1454752_at	Rbm24	RNA binding motif protein 24	666794	0.000319	-17.49	down	-13.2963
1448182_a_at	Cd24a	CD24a antigen	12484	2e-06	-17.59	down	-10.8613
1451707_s_at	Slc41a3	solute carrier family 41, member 3	71699	0.000672	-17.61	down	-23.3269
1435679_at	Optn	optineurin	71648	0.000406	-17.64	down	-21.3719
1428926_at	Fbxo31	F-box protein 31	76454	0.00013	-17.82	down	-17.7707
1432073_at	Ptges3l	prostaglandin E synthase 3 (cytosolic)-like	73635	0.00053	-17.83	down	-20.4764
1434580_at	Enpp4	ectonucleotide pyrophosphatase/phosphodiesterase 4	224794	0.000191	-17.93	down	-16.3145
1447842_x_at	Tcn2	transcobalamin 2	21452	0	-17.95	down	-17.5368
1429012_at	Arhgef6	Rac/Cdc42 guanine nucleotide exchange factor (GEF) 6	73341	0	-17.99	down	-28.881
1437834_s_at	Pacsin3	protein kinase C and casein kinase substrate in neurons 3	80708	0.001897	-18.11	down	-18.9521
1428025_s_at	Pitpnc1	phosphatidylinositol transfer protein, cytoplasmic 1	71795	0.000111	-18.3	down	-20.5972
1455091_at	Ppp2r3a	protein phosphatase 2, regulatory subunit B'', alpha	235542	0.004129	-18.49	down	-18.0409
1426916_at	Scrn3	secernin 3	74616	0.000463	-18.54	down	-16.7139
1428352_at	Arrdc2	arrestin domain containing 2	70807	0.000722	-18.55	down	-21.1838
1418093_a_at	Egf	epidermal growth factor	13645	2e-06	-18.63	down	-22.4216
1439746_at	Dusp27	dual specificity phosphatase 27 (putative)	240892	1.1e-05	-18.66	down	-17.2765
1439404_x_at	Zfa-ps /// Zfx	zinc finger protein, autosomal, pseudogene /// zinc finger protein X-linked	22639 /// 22764	0.001835	-18.68	down	-14.8345
1439425_x_at	Mettl22	methyltransferase like 22	239706	0.002323	-18.69	down	-18.5072
1455377_at	Ttll7	tubulin tyrosine ligase-like family, member 7	70892	0.000816	-18.89	down	-13.4427
1431246_at	Iqce	IQ motif containing E	74239	0.000174	-19	down	-18.8655
1418328_at	BC090627 /// Chkb /// Cpt1b	cDNA sequence BC090627 /// choline kinase beta /// carnitine palmitoyltransferase 1b, muscle	12651 /// 12895 /// 100134861	7.8e-05	-19.17	down	-18.0926
1426094_at	Rhbdl1	rhomboid, veinlet-like 1 (Drosophila)	214951	0.00225	-19.19	down	-18.3846
1453904_at	Ccdc146	coiled-coil domain containing 146	75172	2.8e-05	-19.41	down	-15.7851
1434511_at	Phkb	phosphorylase kinase beta	102093	5.8e-05	-19.43	down	-20.8394
1420872_at	Gucy1b3	guanylate cyclase 1, soluble, beta 3	54195	0.002397	-19.78	down	-26.2629
1424318_at	Lgalsl	lectin, galactoside binding-like	216551	2.2e-05	-19.87	down	-44.9465
1440007_at	D930003E18Rik	RIKEN cDNA D930003E18 gene	100048911	7e-06	-20.08	down	-29.5757
1418314_a_at	Rbfox1	RNA binding protein, fox-1 homolog (C. elegans) 1	268859	4e-05	-20.09	down	-22.8141
1416825_at	Snta1	syntrophin, acidic 1	20648	0.001009	-20.12	down	-19.287
1455702_at	Dcaf5	DDB1 and CUL4 associated factor 5	320808	0.002778	-20.23	down	-17.9564
1457999_at	Rmdn1	regulator of microtubule dynamics 1	66302	5.6e-05	-20.3	down	-18.8025
1416008_at	Satb1	special AT-rich sequence binding protein 1	20230	7e-06	-20.31	down	-20.2953
1435396_at	Stxbp6	syntaxin binding protein 6 (amisyn)	217517	0.002186	-20.63	down	-28.2021
1438258_at	Vldlr	very low density lipoprotein receptor	22359	2.8e-05	-20.67	down	-18.2135
1452431_s_at	H2-Aa	histocompatibility 2, class II antigen A, alpha	14960	0.000101	-20.71	down	-27.3664
1426461_at	Ugp2	UDP-glucose pyrophosphorylase 2	216558	0.005111	-20.77	down	-22.2625
1448676_at	Camk2b	calcium/calmodulin-dependent protein kinase II, beta	12323	0.000166	-20.82	down	-24.4935
1440084_at	---	---	---	0.000365	-20.9	down	-22.6653
1460576_at	Exoc6	exocyst complex component 6	107371	3e-06	-20.93	down	-18.0027
1427279_at	Clip4	CAP-GLY domain containing linker protein family, member 4	78785	0.000313	-20.97	down	-14.6438
1416321_s_at	Prelp	proline arginine-rich end leucine-rich repeat	116847	0.002968	-20.99	down	-20.1887
1425020_at	Ubxn2a	UBX domain protein 2A	217379	4.8e-05	-21.01	down	-20.3018
1447655_x_at	Sox6	SRY-box containing gene 6	20679	0.000476	-21.01	down	-20.647
1424392_at	Adhfe1	alcohol dehydrogenase, iron containing, 1	76187	0.00455	-21.1	down	-19.3934
1451152_a_at	Atp1b1	ATPase, Na+/K+ transporting, beta 1 polypeptide	11931	0.013628	-21.24	down	-18.8977
1447849_s_at	Maf	avian musculoaponeurotic fibrosarcoma (v-maf) AS42 oncogene homolog	17132	3.5e-05	-21.26	down	-23.988
1451601_a_at	Spns2	spinster homolog 2	216892	0.000257	-21.29	down	-22.4609
1439143_at	A930018M24Rik	RIKEN cDNA A930018M24 gene	328399	0.000864	-21.31	down	-17.8543
1423883_at	Acsl1	acyl-CoA synthetase long-chain family member 1	14081	3e-06	-21.4	down	-18.3925
1421254_a_at	Sgcg	sarcoglycan, gamma (dystrophin-associated glycoprotein)	24053	0.000291	-21.54	down	-19.734
1427943_at	Acyp2	acylphosphatase 2, muscle type	75572	6e-06	-21.54	down	-21.3296
1453561_x_at	8430431K14Rik	RIKEN cDNA 8430431K14 gene	78103	0.002213	-21.63	down	-21.0962
1429144_at	Gpcpd1	glycerophosphocholine phosphodiesterase GDE1 homolog (S. cerevisiae)	74182	2.9e-05	-21.64	down	-26.9849
1452707_at	Klhl30	kelch-like 30	70788	1.5e-05	-21.65	down	-19.539
1435828_at	Maf	avian musculoaponeurotic fibrosarcoma (v-maf) AS42 oncogene homolog	17132	0.000171	-21.91	down	-26.486
1455358_at	Rbfox1	RNA binding protein, fox-1 homolog (C. elegans) 1	268859	2.5e-05	-21.97	down	-25.1085
1460050_x_at	Klk1	kallikrein 1	16612	0.001536	-22.08	down	-21.2248
1428111_at	Slc38a4	solute carrier family 38, member 4	69354	0.000117	-22.21	down	-16.2149
1420543_at	Dnajc28	DnaJ (Hsp40) homolog, subfamily C, member 28	246738	7.6e-05	-22.36	down	-20.2111
1427201_at	Mustn1	musculoskeletal, embryonic nuclear protein 1	66175	9.4e-05	-22.41	down	-19.9224
1438183_x_at	Sord	sorbitol dehydrogenase	20322	9.2e-05	-22.74	down	-25.1742
1438012_at	Ppm1l	protein phosphatase 1 (formerly 2C)-like	242083	0.005501	-22.83	down	-19.8096
1426516_a_at	Lpin1	lipin 1	14245	6e-06	-22.85	down	-27.0534
1417877_at	Eepd1	endonuclease/exonuclease/phosphatase family domain containing 1	67484	5.8e-05	-23.13	down	-20.2658
1425270_at	Kif1b	kinesin family member 1B	16561	0.000251	-23.14	down	-17.8148
1449106_at	Gpx3	glutathione peroxidase 3	14778	0.001093	-23.26	down	-25.4863
1447881_x_at	Usp15	ubiquitin specific peptidase 15	14479	0.008543	-23.31	down	-21.838
1449383_at	Adssl1	adenylosuccinate synthetase like 1	11565	6.5e-05	-23.37	down	-20.3206
1415904_at	Lpl	lipoprotein lipase	16956	1.2e-05	-23.41	down	-277.988
1455220_at	Frat2	frequently rearranged in advanced T cell lymphomas 2	212398	0.002315	-23.48	down	-20.6573
1443960_at	Asrgl1	asparaginase like 1	66514	7.3e-05	-23.55	down	-35.7498
1435278_at	Sft2d3	SFT2 domain containing 3	67158	1.3e-05	-23.72	down	-14.3835
1420019_at	Tspan8	tetraspanin 8	216350	0.000871	-23.82	down	-19.4837
1434099_at	Ppargc1a	peroxisome proliferative activated receptor, gamma, coactivator 1 alpha	19017	0.001699	-23.92	down	-18.9733
1431032_at	Agl	amylo-1,6-glucosidase, 4-alpha-glucanotransferase	77559	0.004703	-23.96	down	-22.4214
1424434_at	Mettl22	methyltransferase like 22	239706	4.4e-05	-24.24	down	-21.8525
1419077_at	Mpp3	membrane protein, palmitoylated 3 (MAGUK p55 subfamily member 3)	13384	0.01364	-24.31	down	-24.2025
1417399_at	Gas6	growth arrest specific 6	14456	6e-06	-24.61	down	-35.3831
1437502_x_at	Cd24a	CD24a antigen	12484	1.6e-05	-24.67	down	-13.467
1435283_s_at	Fam189a2	family with sequence similarity 189, member A2	381217	0.001719	-24.68	down	-18.7465
1434372_at	AW112010	expressed sequence AW112010	107350	0.008903	-24.77	down	-36.4001
1441402_at	Csrp2bp	cysteine and glycine-rich protein 2 binding protein	228714	0.000104	-24.96	down	-24.4909
1442026_at	---	---	---	0.003648	-25.21	down	-26.5561
1417590_at	Cyp27a1	cytochrome P450, family 27, subfamily a, polypeptide 1	104086	4.3e-05	-25.29	down	-41.1633
1448747_at	Fbxo32	F-box protein 32	67731	4.3e-05	-25.32	down	-20.9285
1418288_at	Lpin1	lipin 1	14245	7e-06	-25.36	down	-34.3327
1442076_at	Cobl	cordon-bleu WH2 repeat	12808	4e-06	-25.41	down	-22.7184
1454728_s_at	Atp8a1	ATPase, aminophospholipid transporter (APLT), class I, type 8A, member 1	11980	0.001101	-25.43	down	-21.5017
1439151_at	Msrb3	methionine sulfoxide reductase B3	320183	0.013627	-25.56	down	-26.7232
1428266_at	Myl3	myosin, light polypeptide 3	17897	0.007582	-25.58	down	-25.3986
1458624_at	Rbm24	RNA binding motif protein 24	666794	0.021149	-26.23	down	-25.8853
1427474_s_at	Gstm3	glutathione S-transferase, mu 3	14864	8.9e-05	-26.24	down	-25.0222
1418738_at	Scn1b	sodium channel, voltage-gated, type I, beta	20266	0.009981	-26.31	down	-31.1813
1454838_s_at	Pkdcc	protein kinase domain containing, cytoplasmic	106522	0.004126	-26.44	down	-36.3652
1416617_at	Acss1	acyl-CoA synthetase short-chain family member 1	68738	0.002551	-26.46	down	-33.1389
1419872_at	Csf1r	colony stimulating factor 1 receptor	12978	0.00041	-26.46	down	-25.5346
1439812_at	4930402H24Rik	RIKEN cDNA 4930402H24 gene	228602	0.000548	-26.46	down	-38.2126
1431033_x_at	Agl	amylo-1,6-glucosidase, 4-alpha-glucanotransferase	77559	0.00431	-26.53	down	-23.2514
1421413_a_at	Pdlim5	PDZ and LIM domain 5	56376	0.009038	-26.61	down	-22.4572
1448595_a_at	Bex1	brain expressed gene 1	19716	0.000285	-26.73	down	-19.328
1417168_a_at	Usp2	ubiquitin specific peptidase 2	53376	0.007718	-27.03	down	-41.6119
1424393_s_at	Adhfe1	alcohol dehydrogenase, iron containing, 1	76187	0.001659	-27.08	down	-22.2073
1429260_at	1810014B01Rik	RIKEN cDNA 1810014B01 gene	66263	0.000664	-27.17	down	-27.8861
1429083_at	Agl	amylo-1,6-glucosidase, 4-alpha-glucanotransferase	77559	0.002229	-27.24	down	-27.1464
1436440_at	Slc25a12	solute carrier family 25 (mitochondrial carrier, Aralar), member 12	78830	0.002302	-27.35	down	-26.8411
1444612_at	Ppp2r3a	protein phosphatase 2, regulatory subunit B'', alpha	235542	0.00524	-27.44	down	-23.3633
1444307_at	---	---	---	0.003244	-27.52	down	-25.0114
1428948_at	Kcnma1	potassium large conductance calcium-activated channel, subfamily M, alpha member 1	16531	0.000248	-27.59	down	-77.3677
1418643_at	Tspan13	tetraspanin 13	66109	0.009387	-28.09	down	-27.1063
1419056_at	Rtn2	reticulon 2 (Z-band associated protein)	20167	0.00378	-28.13	down	-24.6001
1453307_a_at	Anapc5	anaphase-promoting complex subunit 5	59008	0.003787	-28.23	down	-28.9432
1435290_x_at	H2-Aa	histocompatibility 2, class II antigen A, alpha	14960	0.001066	-28.32	down	-29.2159
1436501_at	Mtus1	mitochondrial tumor suppressor 1	102103	0.001662	-28.53	down	-56.7304
1435417_at	AI464131	expressed sequence AI464131	329828	0.000432	-28.71	down	-29.1426
1424194_at	Rcsd1	RCSD domain containing 1	226594	0.00075	-28.8	down	-106.263
1438217_at	Rbfox1	RNA binding protein, fox-1 homolog (C. elegans) 1	268859	0.004956	-29	down	-30.2049
1428695_at	Sdr39u1	short chain dehydrogenase/reductase family 39U, member 1	654795	0.002292	-29.06	down	-28.4271
1456180_at	Rbm24	RNA binding motif protein 24	666794	0.000117	-29.11	down	-19.7583
1419144_at	Cd163	CD163 antigen	93671	0.005025	-29.15	down	-15.8522
1420484_a_at	Vtn	vitronectin	22370	0.000547	-29.19	down	-34.793
1416521_at	Sepw1	selenoprotein W, muscle 1	20364	0.018732	-29.24	down	-32.4418
1426258_at	Sorl1	sortilin-related receptor, LDLR class A repeats-containing	20660	3.4e-05	-29.28	down	-26.4131
1440335_at	Gm11716	predicted gene 11716	---	0.000242	-29.4	down	-24.9762
1438720_at	9330159F19Rik	RIKEN cDNA 9330159F19 gene	212448	5e-06	-29.68	down	-31.9566
1435106_at	Limch1	LIM and calponin homology domains 1	77569	2e-06	-29.72	down	-49.8131
1455622_at	Podxl2	podocalyxin-like 2	319655	0.006409	-29.96	down	-42.5169
1438549_a_at	Srr	serine racemase	27364	0.025542	-30.05	down	-31.7503
1434499_a_at	Ldhb	lactate dehydrogenase B	16832	0.006056	-30.09	down	-29.4644
1419145_at	Smtnl1	smoothelin-like 1	68678	0.029215	-30.24	down	-30.8964
1449577_x_at	Tpm2	tropomyosin 2, beta	22004	0	-30.59	down	-28.5296
1449818_at	Abcb4	ATP-binding cassette, sub-family B (MDR/TAP), member 4	18670	0.000298	-31.23	down	-31.0655
1423222_at	Cap2	CAP, adenylate cyclase-associated protein, 2 (yeast)	67252	0.009208	-31.86	down	-23.7507
1428295_at	Synpo2l	synaptopodin 2-like	68760	3.1e-05	-31.91	down	-25.4683
1447806_s_at	Srpk3	serine/arginine-rich protein specific kinase 3	56504	2e-05	-31.96	down	-41.5523
1458369_at	2310050B05Rik	RIKEN cDNA 2310050B05 gene	69678	5.4e-05	-32.14	down	-35.9164
1418082_at	Nmt1	N-myristoyltransferase 1	18107	0.017958	-32.21	down	-31.009
1418181_at	Ptp4a3	protein tyrosine phosphatase 4a3	19245	0.000295	-32.35	down	-32.9722
1447657_s_at	Synpo2l	synaptopodin 2-like	68760	0.000452	-32.79	down	-23.7635
1441937_s_at	Pink1	PTEN induced putative kinase 1	68943	0	-33.51	down	-34.9381
1434100_x_at	Ppargc1a	peroxisome proliferative activated receptor, gamma, coactivator 1 alpha	19017	0.00132	-34.17	down	-28.8919
1447658_x_at	Synpo2l	synaptopodin 2-like	68760	9e-06	-34.19	down	-25.7264
1420018_s_at	Tspan8	tetraspanin 8	216350	0.013739	-34.34	down	-30.925
1450643_s_at	Acsl1	acyl-CoA synthetase long-chain family member 1	14081	0.007012	-35.02	down	-28.0984
1427735_a_at	Acta1	actin, alpha 1, skeletal muscle	11459	0	-35.04	down	-31.3956
1436092_at	---	---	---	0.001288	-35.05	down	-28.7723
1448371_at	Mylpf	myosin light chain, phosphorylatable, fast skeletal muscle	17907	7e-06	-35.12	down	-30.4694
1421374_a_at	Fxyd1	FXYD domain-containing ion transport regulator 1	56188	0.00107	-35.21	down	-70.3777
1418413_at	Cav3	caveolin 3	12391	0.000811	-35.3	down	-25.8167
1456084_x_at	Fmod	fibromodulin	14264	0.00952	-35.46	down	-675.366
1417522_at	Fbxo32	F-box protein 32	67731	0.003821	-36.01	down	-29.5004
1433720_s_at	Chchd10	coiled-coil-helix-coiled-coil-helix domain containing 10	103172	0.002122	-36.37	down	-30.8298
1424596_s_at	Lmcd1	LIM and cysteine-rich domains 1	30937	0.000867	-36.38	down	-144.52
1422744_at	Phka1	phosphorylase kinase alpha 1	18679	0.013911	-36.76	down	-34.5342
1448530_at	Gmpr	guanosine monophosphate reductase	66355	0.000149	-36.91	down	-49.1277
1436361_at	Vgll2	vestigial like 2 homolog (Drosophila)	215031	4e-06	-37.09	down	-31.5697
1426108_s_at	Cacnb1	calcium channel, voltage-dependent, beta 1 subunit	12295	0.001442	-37.11	down	-33.0093
1440225_at	Gpr116	G protein-coupled receptor 116	224792	0.001961	-37.11	down	-102.854
1452227_at	Sel1l3	sel-1 suppressor of lin-12-like 3 (C. elegans)	231238	1e-06	-37.14	down	-28.6183
1438431_at	Abcd2	ATP-binding cassette, sub-family D (ALD), member 2	26874	6.4e-05	-37.38	down	-97.6485
1447934_at	9630033F20Rik	RIKEN cDNA 9630033F20 gene	319801	4e-06	-37.48	down	-39.2261
1454824_s_at	Mtus1	mitochondrial tumor suppressor 1	102103	0.000411	-37.95	down	-63.0834
1423362_at	Sort1	sortilin 1	20661	0.0035	-38.21	down	-37.4747
1436990_s_at	Chchd10	coiled-coil-helix-coiled-coil-helix domain containing 10	103172	2e-06	-39.05	down	-32.0057
1419687_at	Macrod1	MACRO domain containing 1	107227	0.000425	-39.09	down	-34.0701
1450910_at	Cap2	CAP, adenylate cyclase-associated protein, 2 (yeast)	67252	0.000438	-39.39	down	-29.129
1448471_a_at	Ctla2a	cytotoxic T lymphocyte-associated protein 2 alpha	13024	0.000284	-39.47	down	-33.8638
1427054_s_at	Abi3bp	ABI gene family, member 3 (NESH) binding protein	320712	0.001264	-39.72	down	-165.202
1451507_at	Mef2c	myocyte enhancer factor 2C	17260	0.001588	-39.95	down	-41.3582
1424649_a_at	Tspan8	tetraspanin 8	216350	0.00011	-40.75	down	-27.7238
1417169_at	Usp2	ubiquitin specific peptidase 2	53376	0.001602	-41.28	down	-59.9278
1448786_at	Plbd1	phospholipase B domain containing 1	66857	0.002524	-42.04	down	-44.8049
1420859_at	Pkia	protein kinase inhibitor, alpha	18767	1e-06	-42.06	down	-32.016
1439332_at	Ddit4l	DNA-damage-inducible transcript 4-like	73284	0.000103	-42.35	down	-39.1769
1418952_at	Txlnb	taxilin beta	378431	3e-06	-42.52	down	-41.8522
1435280_at	Pde4d	phosphodiesterase 4D, cAMP specific	238871	6e-06	-42.81	down	-67.2358	PGC-1alpha, master regulator of mitochondrial biogenesis; also down in the satellite cells
1435594_at	Atl2	atlastin GTPase 2	56298	0.000223	-43.22	down	-46.1061
1434756_at	5430421B17	uncharacterized protein 5430421B17	330593	8.1e-05	-43.35	down	-59.663
1435436_at	Epas1	endothelial PAS domain protein 1	13819	9e-06	-43.55	down	-149.41
1435893_at	Vldlr	very low density lipoprotein receptor	22359	7.7e-05	-43.68	down	-36.8652
1437685_x_at	Fmod	fibromodulin	14264	0.023068	-43.84	down	-290.751
1418062_at	Eef1a2	eukaryotic translation elongation factor 1 alpha 2	13628	0.004173	-44.33	down	-41.4029
1444139_at	Ddit4l	DNA-damage-inducible transcript 4-like	73284	0.000315	-44.58	down	-40.9928
1452492_a_at	Slc37a2	solute carrier family 37 (glycerol-3-phosphate transporter), member 2	56857	0.002285	-44.75	down	-53.2152
1431043_at	Klhl40	kelch-like 40	72330	0.012863	-44.77	down	-27.6699
1417626_at	Pde4dip	phosphodiesterase 4D interacting protein (myomegalin)	83679	0.00058	-45.09	down	-32.3636
1452835_a_at	Polrmt	polymerase (RNA) mitochondrial (DNA directed)	216151	0.013313	-45.1	down	-45.4796
1450490_at	Kcna7	potassium voltage-gated channel, shaker-related subfamily, member 7	16495	0.001372	-45.31	down	-36.1239
1433681_x_at	Capn3	calpain 3	12335	0.000485	-45.51	down	-46.4714
1422813_at	Cacng1	calcium channel, voltage-dependent, gamma subunit 1	12299	0.02231	-45.86	down	-40.4459
1437250_at	Mreg	melanoregulin	381269	0.008719	-46.51	down	-41.7561
1438651_a_at	Aplnr	apelin receptor	23796	3.4e-05	-46.88	down	-51.8682
1437324_x_at	Fmod	fibromodulin	14264	0.023724	-47.21	down	-218.911
1452358_at	Rai2	retinoic acid induced 2	24004	0.000494	-48.17	down	-39.5399
1418453_a_at	Atp1b1	ATPase, Na+/K+ transporting, beta 1 polypeptide	11931	0.000988	-48.41	down	-37.8388
1449078_at	St3gal6	ST3 beta-galactoside alpha-2,3-sialyltransferase 6	54613	1.2e-05	-48.43	down	-37.1976
1425519_a_at	Cd74	CD74 antigen (invariant polypeptide of major histocompatibility complex, class II antigen-associated)	16149	0.006935	-49.49	down	-64.0508
1418990_at	Ms4a4d	membrane-spanning 4-domains, subfamily A, member 4D	66607	0.021949	-50.88	down	-86.2195
1436332_at	Hspb6	heat shock protein, alpha-crystallin-related, B6	243912	7e-06	-51.43	down	-42.9382
1439036_a_at	Atp1b1	ATPase, Na+/K+ transporting, beta 1 polypeptide	11931	0.00254	-51.64	down	-40.8636
1427677_a_at	Sox6	SRY-box containing gene 6	20679	0.000109	-51.92	down	-48.6383
1425968_s_at	Speg	SPEG complex locus	11790	0.024695	-51.98	down	-59.0965
1421028_a_at	Mef2c	myocyte enhancer factor 2C	17260	0.006636	-52.68	down	-51.8097
1455267_at	Esrrg	estrogen-related receptor gamma	26381	0.017985	-52.95	down	-61.8015
1434918_at	Sox6	SRY-box containing gene 6	20679	0.001238	-53.43	down	-61.9571
1456480_at	Fry	furry homolog (Drosophila)	320365	0.001027	-54.05	down	-34.7972
1435321_at	Limch1	LIM and calponin homology domains 1	77569	1.5e-05	-55.33	down	-175.048
1456755_at	Trak1	trafficking protein, kinesin binding 1	67095	0.004729	-55.68	down	-68.127
1452757_s_at	Hba-a1 /// Hba-a2	hemoglobin alpha, adult chain 1 /// hemoglobin alpha, adult chain 2	15122 /// 110257	0.000198	-55.75	down	-27.1743
1423852_at	Shisa2	shisa homolog 2 (Xenopus laevis)	219134	3e-05	-57.03	down	-41.4403
1455372_at	Cpeb3	cytoplasmic polyadenylation element binding protein 3	208922	9.1e-05	-57.67	down	-55.1829
1418697_at	Inmt	indolethylamine N-methyltransferase	21743	0.020875	-58.1	down	-197.734
1422927_at	Yipf7	Yip1 domain family, member 7	75581	0	-58.25	down	-64.5697
1427865_at	Hbb-b2	hemoglobin, beta adult minor chain	15130	0.000394	-58.81	down	-73.2576
1422754_at	Tmod1	tropomodulin 1	21916	0.00257	-59.41	down	-50.4578
1438428_at	Jph1	junctophilin 1	57339	1.4e-05	-59.72	down	-53.1034
1449573_at	Alpk3	alpha-kinase 3	116904	0.000407	-60.36	down	-51.9621
1423890_x_at	Atp1b1	ATPase, Na+/K+ transporting, beta 1 polypeptide	11931	0.011107	-60.77	down	-49.5239
1430786_at	1110002E22Rik	RIKEN cDNA 1110002E22 gene	100039528	0.001923	-61.03	down	-44.0163
1417872_at	Fhl1	four and a half LIM domains 1	14199	3.7e-05	-63.72	down	-72.587
1455739_at	Gm4980	predicted gene 4980	100503386	1e-05	-63.97	down	-67.7614
1422852_at	Cib2	calcium and integrin binding family member 2	56506	0.000748	-64.02	down	-121.796
1431281_at	Ppp1r27	protein phosphatase 1, regulatory subunit 27	68701	0.002543	-64.13	down	-59.1495
1428991_at	Hrasls	HRAS-like suppressor	27281	2e-06	-65.17	down	-60.8136
1423405_at	Timp4	tissue inhibitor of metalloproteinase 4	110595	0.000647	-65.46	down	-96.941
1437347_at	Ednrb	endothelin receptor type B	13618	0.021544	-66.48	down	-374.161
1449996_a_at	Tpm3	tropomyosin 3, gamma	59069	0	-66.62	down	-67.4495
1436613_at	Coro6	coronin 6	216961	2.5e-05	-67.04	down	-45.5751
1425677_a_at	Ank1	ankyrin 1, erythroid	11733	0.040094	-68.02	down	-66.3948
1440733_at	Gm16499	predicted gene 16499	100049166	0.042406	-70.1	down	-118.146
1425394_at	BC023105	cDNA sequence BC023105	667597	0.012383	-71.01	down	-77.6813
1428361_x_at	Hba-a1 /// Hba-a2	hemoglobin alpha, adult chain 1 /// hemoglobin alpha, adult chain 2	15122 /// 110257	0.000245	-71.51	down	-30.1311
1429641_x_at	Lce3b	late cornified envelope 3B	66344	1.3e-05	-71.52	down	-114.541
1419739_at	Tpm2	tropomyosin 2, beta	22004	0.008265	-71.73	down	-61.5184
1416780_at	Pfkm	phosphofructokinase, muscle	18642	1e-05	-71.78	down	-79.2915
1421027_a_at	Mef2c	myocyte enhancer factor 2C	17260	0.001569	-72.08	down	-72.1796
1454867_at	Mn1	meningioma 1	433938	0.000572	-73.08	down	-74.4258
1448154_at	Ndrg2	N-myc downstream regulated gene 2	29811	7e-06	-73.36	down	-71.968
1420657_at	Ucp3	uncoupling protein 3 (mitochondrial, proton carrier)	22229	0.003726	-73.39	down	-74.6577
1417765_a_at	Amy1	amylase 1, salivary	11722	0.046578	-74.76	down	-83.3443
1456873_at	Clic5	chloride intracellular channel 5	224796	0.002444	-75.44	down	-100.578
1420408_a_at	Abcc9	ATP-binding cassette, sub-family C (CFTR/MRP), member 9	20928	0.000371	-75.95	down	-74.2776
1437314_a_at	Trmt1	tRNA methyltransferase 1	212528	0.023928	-76.03	down	-65.8638
1437869_at	Ppp2r3a	protein phosphatase 2, regulatory subunit B'', alpha	235542	0.003512	-77.26	down	-70.6567
1434909_at	Rragd	Ras-related GTP binding D	52187	0.00049	-78.11	down	-67.8014
1435567_at	Phka1	phosphorylase kinase alpha 1	18679	0.001676	-78.39	down	-81.6484
1424700_at	Tmem38b	transmembrane protein 38B	52076	0.000331	-79.15	down	-69.7512
1448825_at	Pdk2	pyruvate dehydrogenase kinase, isoenzyme 2	18604	0.026754	-79.19	down	-102.758
1447870_x_at	1110002E22Rik	RIKEN cDNA 1110002E22 gene	100039528	0.000744	-80.01	down	-65.3707
1449806_at	---	---	---	0.003395	-80.18	down	-78.9569
1416204_at	Gpd1	glycerol-3-phosphate dehydrogenase 1 (soluble)	14555	0.005198	-80.45	down	-81.6017
1439163_at	Zbtb16	zinc finger and BTB domain containing 16	235320	0.00409	-81.31	down	-71.5631
1420858_at	Pkia	protein kinase inhibitor, alpha	18767	0.001171	-83.55	down	-66.5325
1424852_at	Mef2c	myocyte enhancer factor 2C	17260	8.6e-05	-83.68	down	-92.6923
1453355_at	Wnk2	WNK lysine deficient protein kinase 2	75607	1.6e-05	-84.57	down	-87.0292
1418769_at	Myoz2	myozenin 2	59006	0.009431	-85.44	down	-75.5297
1438641_x_at	Fam57b	family with sequence similarity 57, member B	68952	7.3e-05	-85.62	down	-77.4958
1450557_at	Scn4a	sodium channel, voltage-gated, type IV, alpha	110880	0.039232	-85.94	down	-96.7462
1418589_a_at	Mlf1	myeloid leukemia factor 1	17349	4.3e-05	-86.69	down	-101.154
1436939_at	Unc45b	unc-45 homolog B (C. elegans)	217012	0.001068	-86.7	down	-70.0649
1455404_at	Jph2	junctophilin 2	59091	0.010222	-87.64	down	-90.0533
1419109_at	Hrc	histidine rich calcium binding protein	15464	0.000986	-88.54	down	-77.4591
1425274_at	Asph	aspartate-beta-hydroxylase	65973	0.000707	-90.8	down	-104.455
1455794_at	Smtnl2	smoothelin-like 2	276829	0.006978	-90.86	down	-103.393
1434927_at	Hspb7	heat shock protein family, member 7 (cardiovascular)	29818	0.008301	-91.92	down	-148.81
1422743_at	Phka1	phosphorylase kinase alpha 1	18679	0.000554	-92.01	down	-99.0267
1417464_at	Tnnc2	troponin C2, fast	21925	5e-06	-92.18	down	-82.8829
1431928_at	Ttn	titin	22138	0.006114	-94.78	down	-73.2593
1451488_at	Fitm1	fat storage-inducing transmembrane protein 1	68680	0.012675	-96.97	down	-72.1948
1437523_s_at	Sgcg	sarcoglycan, gamma (dystrophin-associated glycoprotein)	24053	0.000496	-98.02	down	-85.0228
1423851_a_at	Shisa2	shisa homolog 2 (Xenopus laevis)	219134	0.00134	-98.09	down	-82.3137
1449178_at	Pdlim3	PDZ and LIM domain 3	53318	0.001213	-98.6	down	-76.619
1421253_at	Nrap	nebulin-related anchoring protein	18175	0.000255	-99.92	down	-108.122
1451506_at	Mef2c	myocyte enhancer factor 2C	17260	0.000165	-102.14	down	-106.409
1418709_at	Cox7a1	cytochrome c oxidase subunit VIIa 1	12865	3.8e-05	-109.63	down	-101.136
1435355_at	Neb	nebulin	17996	6e-06	-112.2	down	-84.4252
1429463_at	Prkaa2	protein kinase, AMP-activated, alpha 2 catalytic subunit	108079	0.000646	-113.27	down	-93.7539
1417273_at	Pdk4	pyruvate dehydrogenase kinase, isoenzyme 4	27273	0.000731	-113.46	down	-95.7494
1420183_at	Lor	loricrin	16939	0.000224	-115.89	down	-114.098
1430036_at	2310015B20Rik	RIKEN cDNA 2310015B20 gene	69563	0.000998	-120.66	down	-145.663
1427445_a_at	Ttn	titin	22138	0	-128.48	down	-83.3434
1435752_s_at	Abcc9	ATP-binding cassette, sub-family C (CFTR/MRP), member 9	20928	2.9e-05	-129.32	down	-267.153
1457152_at	---	---	---	0.000123	-129.68	down	-114.743
1452474_a_at	Art3	ADP-ribosyltransferase 3	109979	2.5e-05	-136.76	down	-169.368
1436867_at	Srl	sarcalumenin	106393	0.000156	-136.91	down	-115.134
1426180_a_at	Smr2	submaxillary gland androgen regulated protein 2	20600	0.000528	-141.04	down	-133.213
1419440_at	Trim54	tripartite motif-containing 54	58522	0.000163	-142.67	down	-113.223
1451751_at	Ddit4l	DNA-damage-inducible transcript 4-like	73284	2.7e-05	-143.7	down	-127.173
1444727_at	2310042D19Rik	RIKEN cDNA 2310042D19 gene	74183	3.3e-05	-147.82	down	-138.876
1444643_at	Ckm	creatine kinase, muscle	12715	0.000624	-150.98	down	-156.766
1452308_a_at	Atp1a2	ATPase, Na+/K+ transporting, alpha 2 polypeptide	98660	0.006609	-162.5	down	-157.766
1441667_s_at	Smyd1	SET and MYND domain containing 1	12180	0.000864	-163.3	down	-121.333
1419312_at	Atp2a1	ATPase, Ca++ transporting, cardiac muscle, fast twitch 1	11937	0.000222	-165.38	down	-148.837
1444494_at	Klhl41	kelch-like 41	228003	2e-06	-169.51	down	-122.268
1427446_s_at	Ttn	titin	22138	3e-05	-170.24	down	-123.697
1426664_x_at	Slc45a3	solute carrier family 45, member 3	212980	0.001582	-172.71	down	-98.0058
1438609_x_at	Tnni2	troponin I, skeletal, fast 2	21953	0.000326	-172.89	down	-173.709
1446477_at	Zfp622	zinc finger protein 622	52521	0.000445	-173.51	down	-139.447
1444083_at	Ttn	titin	22138	0.015867	-173.86	down	-116.031
1415958_at	Slc2a4	solute carrier family 2 (facilitated glucose transporter), member 4	20528	9.1e-05	-175.67	down	-194.337
1416889_at	Tnni2	troponin I, skeletal, fast 2	21953	1e-06	-179.98	down	-158.713
1450203_at	Smyd1	SET and MYND domain containing 1	12180	0.0108	-182.92	down	-175.115
1435813_at	Mypn	myopalladin	68802	0.001292	-184.77	down	-148.893
1460256_at	Car3	carbonic anhydrase 3	12350	7.8e-05	-188.26	down	-175.218
1447713_at	Tpm1	tropomyosin 1, alpha	22003	9e-06	-188.36	down	-149.074
1420465_s_at	Gm2083 /// Mup1 /// Mup10 /// Mup12 /// Mup13 /// Mup14 /// Mup15 /// Mup16 /// Mup19 /// Mup2 /// Mup7 /// Mup8 /// Mup9	major urinary protein LOC100048885 /// major urinary protein 1 /// major urinary protein 10 /// major urinary protein 12 /// major urinary protein 13 /// major urinary protein 14 /// major urinary protein 15 /// major urinary protein 16 /// major urinary protein 19 /// major urinary protein 2 /// major urinary protein 7 /// major urinary protein 8 /// major urinary protein 9	17840 /// 17841 /// 100038948 /// 100039008 /// 100039054 /// 100039089 /// 100039116 /// 100039150 /// 100039177 /// 100041658 /// 100041687 /// 100048885 /// 100189605	0.021953	-189.94	down	-163.795
1439658_at	Lmod3	leiomodin 3 (fetal)	320502	2.9e-05	-190.22	down	-163.476
1434008_at	Scn4b	sodium channel, type IV, beta	399548	0.000457	-192.19	down	-189.472
1418677_at	Actn3	actinin alpha 3	11474	0.000102	-193.63	down	-152.409
1457311_at	Camk2a	calcium/calmodulin-dependent protein kinase II alpha	12322	0.022971	-199.37	down	-323.901
1424531_a_at	Tcea3	transcription elongation factor A (SII), 3	21401	1.3e-05	-202.44	down	-194.122
1451263_a_at	Fabp4	fatty acid binding protein 4, adipocyte	11770	2.6e-05	-204.24	down	-329.96
1417023_a_at	Fabp4	fatty acid binding protein 4, adipocyte	11770	0.000243	-204.69	down	-395.093
1453059_at	Mlip	muscular LMNA-interacting protein	69642	4.1e-05	-205.35	down	-545.658
1416023_at	Fabp3	fatty acid binding protein 3, muscle and heart	14077	2.2e-05	-207.85	down	-243.405
1424177_at	Tmem38a	transmembrane protein 38A	74166	0.002756	-209.19	down	-184.928
1458087_at	Stac3	SH3 and cysteine rich domain 3	237611	0.003086	-209.52	down	-269.514
1452651_a_at	Myl1	myosin, light polypeptide 1	17901	1e-06	-214.6	down	-172.119
1434766_at	Prkaa2	protein kinase, AMP-activated, alpha 2 catalytic subunit	108079	9.6e-05	-218.77	down	-171.213
1418595_at	Plin4	perilipin 4	57435	1.1e-05	-229.77	down	-215.401
1425275_at	Asph	aspartate-beta-hydroxylase	65973	9e-06	-230.16	down	-230.695
1422644_at	Sh3bgr	SH3-binding domain glutamic acid-rich protein	50795	2.3e-05	-238.63	down	-201.443
1433783_at	Ldb3	LIM domain binding 3	24131	0.000105	-242.61	down	-205.418
1423145_a_at	Tcap	titin-cap	21393	3.3e-05	-253.94	down	-259.299
1449218_at	Cox8b	cytochrome c oxidase subunit VIIIb	12869	0.004935	-268.98	down	-274.819
1439505_at	Clic5	chloride intracellular channel 5	224796	8e-06	-269.83	down	-434.099
1417607_at	Cox6a2	cytochrome c oxidase subunit VIa polypeptide 2	12862	0.000124	-274.78	down	-272.995
1441111_at	Mylk4	myosin light chain kinase family, member 4	238564	0.001043	-299.5	down	-229.707
1458473_at	Pou6f2	POU domain, class 6, transcription factor 2	218030	0.000277	-302.83	down	-272.806
1417889_at	Apobec2	apolipoprotein B mRNA editing enzyme, catalytic polypeptide 2	11811	0.000432	-323.73	down	-232.093
1427520_a_at	Myh1	myosin, heavy polypeptide 1, skeletal muscle, adult	17879	1e-06	-375.37	down	-322.479
1452879_at	Synpo2	synaptopodin 2	118449	2.7e-05	-384.07	down	-376.599
1428899_at	Tmem182	transmembrane protein 182	381339	0.000142	-384.25	down	-310.758
1450118_a_at	Tnnt3	troponin T3, skeletal, fast	21957	4e-06	-386.41	down	-360.541
1433691_at	Ppp1r3c	protein phosphatase 1, regulatory (inhibitor) subunit 3C	53412	6e-06	-418.76	down	-729.133
1417614_at	Ckm	creatine kinase, muscle	12715	0.000109	-422.29	down	-500.853
1438704_at	Trim63	tripartite motif-containing 63	433766	5e-05	-435.99	down	-336.512
1427306_at	Ryr1	ryanodine receptor 1, skeletal muscle	20190	0.000114	-478.77	down	-408.309
1427868_x_at	Myh1	myosin, heavy polypeptide 1, skeletal muscle, adult	17879	9e-06	-521.97	down	-466.422
1450336_at	Setd1a	SET domain containing 1A	233904	2.7e-05	-523.86	down	-466.414
1417653_at	Pvalb	parvalbumin	19293	0.000173	-537.88	down	-561.743
1457435_x_at	Myom2	myomesin 2	17930	0.000194	-614.55	down	-467.295
1418095_at	Smpx	small muscle protein, X-linked	66106	1.8e-05	-632.93	down	-721.85
1424959_at	Anxa13	annexin A13	69787	0.000678	-648.42	down	-597.271
1443823_s_at	Atp1a2	ATPase, Na+/K+ transporting, alpha 2 polypeptide	98660	3e-06	-666.2	down	-671.3
1422598_at	Casq1	calsequestrin 1	12372	0.000409	-683.52	down	-618.71
1455645_at	Mybpc1	myosin binding protein C, slow-type	109272	3.1e-05	-720.42	down	-574.672
1440514_at	---	---	---	8.5e-05	-738.95	down	-989.196
1427312_at	Cmya5	cardiomyopathy associated 5	76469	0.002422	-1042.4	down	-1729.28
1422176_at	Fgf23	fibroblast growth factor 23	64654	0.009612	-1060.24	down	-1273.69
1438175_x_at	Myom2	myomesin 2	17930	2.8e-05	-1066.7	down	-1004.19
1422108_at	Ppp1r3a	protein phosphatase 1, regulatory (inhibitor) subunit 3A	140491	0.000156	-1108.93	down	-1113.16
1449434_at	Car3	carbonic anhydrase 3	12350	0	-1715.94	down	-1555.35
